# Supplementary material for: Impact of University agricultural research and development spillovers on Chinese agribusiness firms’ performance
Source: PLoS One. 2023 Dec 15;18(12):e0296007. doi: 10.1371/journal.pone.0296007 (PMC10723717; doi:10.1371/journal.pone.0296007)
Supplement: S1 Data — (ZIP) [file pone.0296007.s001.zip]

Archive with 4 entries (3 files):
- S1 data/S1 data  Appendix.docx
- S1 data/S1 data .dta
- S1 data/S1 data .xls
- S1 data/
