# Supplementary material for: Impact of University agricultural research and development spillovers on Chinese agribusiness firms’ performance
Source: PLoS One. 2023 Dec 15;18(12):e0296007. doi: 10.1371/journal.pone.0296007 (PMC10723717; doi:10.1371/journal.pone.0296007)
Supplement: S1 Data — (ZIP) [file pone.0296007.s001.zip › S1 data/S1 data .xls]

## Sheet: Sheet1
code	year	ROA	UARS	UNARS	UARS300	LEV	EN	OC	GDP	DensityA	InterSA	DensityS	InterSAD
48	2010	-0.031783	3	14	3	1.03016	0	0.2636	29.1574	0.0625	-0.691731	0.0378378	-3.89488e-05
48	2011	0.390126	3	14	3	0.648379	0	0.2636	29.3027	0.0625	-0.691731	0.0378378	-3.89488e-05
48	2012	0.024975	3	14	3	0.592418	0	0.241	29.3727	0.0625	-0.691731	0.0378378	-3.89488e-05
48	2013	-0.007469	3	14	3	0.636463	0	0.2636	29.4632	0.0625	-0.691731	0.0378378	-3.89488e-05
48	2014	0.060601	3	14	3	0.695063	0	0.2636	29.5451	0.0625	-0.691731	0.0378378	-3.89488e-05
48	2015	0.108088	3	14	3	0.58659	0	0.2854	29.6163	0.0625	-0.691731	0.0378378	-3.89488e-05
48	2016	0.003064	3	14	3	0.578484	0	0.3165	29.7211	0.0625	-0.691731	0.0378378	-3.89488e-05
48	2017	-0.035535	3	14	3	0.818492	0	0.3165	29.825	0.0625	-0.691731	0.0378378	-3.89488e-05
48	2018	0.086742	3	14	3	0.763554	0	0.4165	29.906	0.0625	-0.691731	0.0378378	-3.89488e-05
48	2019	0.178963	3	14	3	0.632612	0	0.4165	30.0075	0.0625	-0.691731	0.0378378	-3.89488e-05
505	2017	0.034312	1	1	1	0.572467	1	0.4206	26.8242	0.0208333	14.7522	0.0027027	0.00083064
505	2018	0.042937	1	1	1	0.422619	1	0.4206	26.9037	0.0208333	14.7522	0.0027027	0.00083064
505	2019	0.034148	1	1	1	0.428227	1	0.4206	26.9978	0.0208333	14.7522	0.0027027	0.00083064
568	2010	0.284155	0	9	1	0.306981	1	0.2152	28.1725	0	11.9131	0.0243243	0.000670785
568	2011	0.244894	0	9	1	0.420958	1	0.2152	28.3742	0	11.9131	0.0243243	0.000670785
568	2012	0.291693	0	9	1	0.372576	1	0.2146	28.5012	0	11.9131	0.0243243	0.000670785
568	2013	0.257568	0	9	1	0.225484	1	0.2139	28.6015	0	11.9131	0.0243243	0.000670785
568	2014	0.074108	0	9	1	0.256437	1	0.2572	28.6796	0	11.9131	0.0243243	0.000670785
568	2015	0.117642	0	9	1	0.213882	1	0.2661	28.7314	0	11.9131	0.0243243	0.000670785
568	2016	0.142584	0	9	1	0.186441	1	0.2811	28.823	0	11.9131	0.0243243	0.000670785
568	2017	0.13171	0	9	1	0.224905	1	0.2602	28.9388	0	11.9131	0.0243243	0.000670785
568	2018	0.155296	0	9	1	0.242457	1	0.2602	29.0341	0	11.9131	0.0243243	0.000670785
568	2019	0.16052	0	9	1	0.323833	1	0.2602	29.1704	0	11.9131	0.0243243	0.000670785
592	2010	0.047165	2	9	2	0.355135	0	0.4868	28.0188	0.0416667	0.420464	0.0243243	2.36748e-05
592	2011	0.004671	2	11	2	0.32262	0	0.4529	28.1941	0.0416667	0.274122	0.0297297	1.54348e-05
592	2012	0.009081	2	11	2	0.303001	0	0.3588	28.3091	0.0416667	0.274122	0.0297297	1.54348e-05
592	2013	0.026701	2	11	2	0.262255	0	0.3346	28.4135	0.0416667	0.274122	0.0297297	1.54348e-05
592	2014	0.0358	2	11	2	0.333412	0	0.3588	28.5088	0.0416667	0.274122	0.0297297	1.54348e-05
592	2015	0.011004	2	11	2	0.0980137	0	0.3148	28.5858	0.0416667	0.274122	0.0297297	1.54348e-05
592	2016	0.001282	2	11	2	0.163072	0	0.2772	28.6892	0.0416667	0.274122	0.0297297	1.54348e-05
592	2017	-0.001582	2	11	2	0.194945	0	0.2772	28.7998	0.0416667	0.274122	0.0297297	1.54348e-05
592	2018	0.007299	2	11	2	0.213906	0	0.2822	28.9065	0.0416667	0.274122	0.0297297	1.54348e-05
592	2019	0.00425	2	11	2	0.158587	0	0.254	29.0755	0.0416667	0.274122	0.0297297	1.54348e-05
596	2012	0.136694	0	9	4	0.364091	1	0.5389	28.174	0	11.9131	0.0243243	0.000670785
596	2013	0.10693	0	9	4	0.356576	1	0.5389	28.2849	0	11.9131	0.0243243	0.000670785
596	2014	0.093091	0	9	4	0.348088	1	0.5388	28.3657	0	11.9131	0.0243243	0.000670785
596	2015	0.099619	0	9	4	0.327075	1	0.5389	28.4197	0	11.9131	0.0243243	0.000670785
596	2016	0.097333	0	9	4	0.319987	1	0.5389	28.5233	0	11.9131	0.0243243	0.000670785
596	2017	0.116739	0	9	4	0.326182	1	0.5389	28.6249	0	11.9131	0.0243243	0.000670785
596	2018	0.139163	0	9	4	0.35813	1	0.5389	28.7299	0	11.9131	0.0243243	0.000670785
596	2019	0.155559	0	9	4	0.320024	1	0.5389	28.9424	0	11.9131	0.0243243	0.000670785
639	2012	0.099987	2	10	6	0.284061	0	0.4196	29.2407	0.0416667	0.347293	0.027027	1.95548e-05
639	2013	0.125978	2	10	6	0.193606	0	0.4196	29.3399	0.0416667	0.347293	0.027027	1.95548e-05
639	2014	0.063182	2	10	6	0.344343	0	0.4196	29.4132	0.0416667	0.347293	0.027027	1.95548e-05
639	2015	0.083949	2	10	6	0.219564	0	0.4213	29.4716	0.0416667	0.347293	0.027027	1.95548e-05
639	2016	0.015438	2	10	6	0.695448	0	0.35	29.5483	0.0416667	0.347293	0.027027	1.95548e-05
639	2017	0.051379	2	10	6	0.64059	0	0.3598	29.6139	0.0416667	0.347293	0.027027	1.95548e-05
639	2018	0.051762	2	10	5	0.51104	0	0.297	29.6653	0.0416667	0.347293	0.027027	1.95548e-05
639	2019	-0.118306	2	10	5	0.496239	0	0.297	29.5921	0.0416667	0.347293	0.027027	1.95548e-05
702	2015	0.007245	4	13	6	0.266837	1	0.2513	28.6924	0.0833333	-3.3649	0.0351351	-0.000189465
702	2016	0.001968	4	13	6	0.286479	1	0.2513	28.7801	0.0833333	-3.3649	0.0351351	-0.000189465
702	2017	0.021	4	13	6	0.328778	1	0.2513	28.8519	0.0833333	-3.3649	0.0351351	-0.000189465
702	2018	0.073383	4	13	6	0.273323	1	0.2513	28.9237	0.0833333	-3.3649	0.0351351	-0.000189465
702	2019	0.022603	4	13	6	0.176657	1	0.2513	29.0111	0.0833333	-3.3649	0.0351351	-0.000189465
713	2010	0.047794	3	25	5	0.410019	1	0.3411	27.8428	0.0625	9.50339	0.0675676	0.000535101
713	2011	0.029695	3	25	5	0.377999	1	0.3411	28.0563	0.0625	9.50339	0.0675676	0.000535101
713	2012	0.037063	3	25	5	0.346557	1	0.3411	28.174	0.0625	9.50339	0.0675676	0.000535101
713	2013	0.028267	3	25	5	0.353948	1	0.3411	28.2849	0.0625	9.50339	0.0675676	0.000535101
713	2014	0.032301	3	25	5	0.292397	1	0.3411	28.3657	0.0625	9.50339	0.0675676	0.000535101
713	2015	0.016337	3	25	5	0.268832	1	0.3411	28.4197	0.0625	9.50339	0.0675676	0.000535101
713	2016	0.010719	3	25	5	0.329399	1	0.3411	28.5233	0.0625	9.50339	0.0675676	0.000535101
713	2017	0.006669	3	25	5	0.371378	1	0.3411	28.6249	0.0625	9.50339	0.0675676	0.000535101
713	2018	0.023488	3	25	5	0.335258	1	0.3411	28.7299	0.0625	9.50339	0.0675676	0.000535101
713	2019	0.024405	3	25	5	0.328171	1	0.2924	28.9424	0.0625	9.50339	0.0675676	0.000535101
716	2009	-0.015699	1	4	3	0.851224	0	0.227	27.3773	0.0208333	11.5327	0.0108108	0.000649361
716	2010	0.185391	1	3	3	0.671854	0	0.227	27.5871	0.0208333	12.6058	0.00810811	0.000709788
716	2011	0.00981	1	3	3	0.653428	0	0.227	27.7898	0.0208333	12.6058	0.00810811	0.000709788
716	2012	0.018366	0	0	1	0.636328	0	0.227	27.8961	0	30.5717	0	0.00172138
716	2013	0.028146	1	4	3	0.425959	0	0.3321	27.9991	0.0208333	11.5327	0.0108108	0.000649361
716	2014	0.02654	1	4	3	0.222522	0	0.3255	28.0804	0.0208333	11.5327	0.0108108	0.000649361
716	2015	0.052781	1	4	3	0.384817	0	0.3272	28.15	0.0208333	11.5327	0.0108108	0.000649361
716	2016	0.008077	1	4	3	0.415167	0	0.3269	28.2363	0.0208333	11.5327	0.0108108	0.000649361
716	2017	0.020759	1	4	3	0.461259	0	0.3293	28.2475	0.0208333	11.5327	0.0108108	0.000649361
716	2018	0.004483	1	4	3	0.476286	0	0.3056	28.3416	0.0208333	11.5327	0.0108108	0.000649361
716	2019	0.002631	1	3	3	0.464141	0	0.3063	28.3842	0.0208333	12.6058	0.00810811	0.000709788
729	2012	0.035872	6	41	6	0.394888	1	0.5748	28.2121	0.125	103.094	0.110811	0.00580482
729	2013	0.041325	6	41	6	0.315496	1	0.5746	28.3142	0.125	103.094	0.110811	0.00580482
729	2014	0.041818	6	41	6	0.293281	1	0.5757	28.3886	0.125	103.094	0.110811	0.00580482
729	2015	0.034394	6	41	6	0.249375	1	0.5739	28.4646	0.125	103.094	0.110811	0.00580482
729	2016	0.017466	6	41	6	0.250602	1	0.574	28.5737	0.125	103.094	0.110811	0.00580482
729	2017	0.009532	6	41	6	0.24434	1	0.574	28.6612	0.125	103.094	0.110811	0.00580482
729	2018	0.012666	6	41	6	0.222432	1	0.574	28.7402	0.125	103.094	0.110811	0.00580482
729	2019	0.014508	6	41	6	0.239321	1	0.574	28.8943	0.125	103.094	0.110811	0.00580482
735	2012	0.007166	1	1	1	0.582561	0	0.1092	26.3777	0.0208333	14.7522	0.0027027	0.00083064
735	2013	0.005945	1	1	1	0.578396	0	0.1092	26.4845	0.0208333	14.7522	0.0027027	0.00083064
735	2014	0.012852	1	1	1	0.57368	0	0.1092	26.5814	0.0208333	14.7522	0.0027027	0.00083064
735	2015	0.014334	1	1	1	0.593408	0	0.1092	26.6375	0.0208333	14.7522	0.0027027	0.00083064
735	2016	0.014409	1	1	1	0.427212	0	0.1627	26.7279	0.0208333	14.7522	0.0027027	0.00083064
735	2017	0.025142	1	1	1	0.405789	0	0.1714	26.8242	0.0208333	14.7522	0.0027027	0.00083064
735	2018	0.061878	1	1	1	0.352215	0	0.1714	26.9037	0.0208333	14.7522	0.0027027	0.00083064
735	2019	0.004727	1	1	1	0.357066	0	0.1714	26.9978	0.0208333	14.7522	0.0027027	0.00083064
798	2018	0.051811	6	41	6	0.244431	1	0.2536	28.7402	0.125	103.094	0.110811	0.00580482
798	2019	0.018095	6	41	6	0.277772	1	0.2536	28.8943	0.125	103.094	0.110811	0.00580482
799	2013	-0.017819	0	1	1	0.179146	0	0.31	28.5321	0	28.4985	0.0027027	0.00160465
799	2014	-0.049201	0	1	0	0.200932	0	0.31	28.6257	0	28.4985	0.0027027	0.00160465
799	2015	0.032542	0	1	0	0.229366	0	0.31	28.6924	0	28.4985	0.0027027	0.00160465
799	2016	0.041097	0	1	1	0.214326	0	0.31	28.7801	0	28.4985	0.0027027	0.00160465
799	2017	0.068522	0	1	1	0.210903	0	0.31	28.8519	0	28.4985	0.0027027	0.00160465
799	2018	0.077587	0	1	1	0.24056	1	0.31	28.9237	0	28.4985	0.0027027	0.00160465
799	2019	0.092764	0	1	1	0.247207	1	0.31	29.0111	0	28.4985	0.0027027	0.00160465
848	2011	0.129904	3	32	4	0.481621	0	0.4255	28.5278	0.0625	15.9912	0.0864865	0.000900405
848	2012	0.147124	3	32	4	0.469115	0	0.4255	28.6084	0.0625	15.9912	0.0864865	0.000900405
848	2013	0.183173	3	32	4	0.44611	0	0.4255	28.6763	0.0625	15.9912	0.0864865	0.000900405
848	2014	0.243193	3	32	4	0.276183	0	0.4068	28.7101	0.0625	15.9912	0.0864865	0.000900405
848	2015	0.188078	3	32	4	0.317129	0	0.4068	28.7231	0.0625	15.9912	0.0864865	0.000900405
848	2016	0.147182	3	32	4	0.351975	0	0.4068	28.7964	0.0625	15.9912	0.0864865	0.000900405
848	2017	0.148716	3	32	4	0.276861	0	0.4068	28.8553	0.0625	15.9912	0.0864865	0.000900405
848	2018	0.145152	3	32	4	0.311757	0	0.4068	28.9122	0.0625	15.9912	0.0864865	0.000900405
848	2019	0.150008	3	32	4	0.346	0	0.4068	28.8868	0.0625	15.9912	0.0864865	0.000900405
858	2012	0.228426	0	4	1	0.303365	1	0.36	28.5012	0	22.279	0.0108108	0.00125445
858	2013	0.188586	0	4	1	0.161122	1	0.36	28.6015	0	22.279	0.0108108	0.00125445
858	2014	0.13054	0	4	1	0.130919	1	0.36	28.6796	0	22.279	0.0108108	0.00125445
858	2015	0.121996	0	4	1	0.15608	1	0.36	28.7314	0	22.279	0.0108108	0.00125445
858	2016	0.1135	0	4	1	0.224667	1	0.36	28.823	0	22.279	0.0108108	0.00125445
858	2017	0.142211	0	4	1	0.229099	1	0.36	28.9388	0	22.279	0.0108108	0.00125445
858	2018	0.163061	0	4	1	0.243626	1	0.3521	29.0341	0	22.279	0.0108108	0.00125445
858	2019	0.171323	0	4	1	0.284791	1	0.3521	29.1704	0	22.279	0.0108108	0.00125445
860	2016	0.023812	6	39	6	0.617511	1	0.3745	28.5737	0.125	95.24	0.105405	0.00536261
860	2017	0.024027	6	39	6	0.612907	1	0.3745	28.6612	0.125	95.24	0.105405	0.00536261
860	2018	0.036678	6	39	6	0.610659	1	0.3845	28.7402	0.125	95.24	0.105405	0.00536261
860	2019	0.037163	6	39	6	0.661229	1	0.3845	28.8943	0.125	95.24	0.105405	0.00536261
869	2012	0.209393	2	13	2	0.254046	0	0.504	29.2407	0.0416667	0.127781	0.0351351	7.19487e-06
869	2013	0.130998	2	13	2	0.203775	0	0.504	29.3399	0.0416667	0.127781	0.0351351	7.19487e-06
869	2014	0.109704	2	13	2	0.214204	0	0.504	29.4132	0.0416667	0.127781	0.0351351	7.19487e-06
869	2015	0.099599	2	13	2	0.250155	0	0.504	29.4716	0.0416667	0.127781	0.0351351	7.19487e-06
869	2016	0.085061	2	13	2	0.271389	0	0.504	29.5483	0.0416667	0.127781	0.0351351	7.19487e-06
869	2017	0.082461	2	13	2	0.267914	0	0.504	29.6139	0.0416667	0.127781	0.0351351	7.19487e-06
869	2018	0.079395	2	13	2	0.246021	0	0.504	29.6653	0.0416667	0.127781	0.0351351	7.19487e-06
869	2019	0.082775	2	13	2	0.224876	0	0.504	29.5921	0.0416667	0.127781	0.0351351	7.19487e-06
876	2011	0.154194	0	13	1	0.429759	0	0.2324	28.3742	0	3.62046	0.0351351	0.000203855
876	2012	0.08883	0	13	1	0.413441	0	0.2324	28.5012	0	3.62046	0.0351351	0.000203855
876	2013	0.084356	0	13	1	0.432343	0	0.2324	28.6015	0	3.62046	0.0351351	0.000203855
876	2014	0.078243	0	13	1	0.344664	0	0.2941	28.6796	0	3.62046	0.0351351	0.000203855
876	2015	0.084041	0	13	1	0.314649	0	0.2941	28.7314	0	3.62046	0.0351351	0.000203855
876	2016	0.083789	0	13	1	0.316596	0	0.2941	28.823	0	3.62046	0.0351351	0.000203855
876	2017	0.069072	0	13	1	0.38201	0	0.2908	28.9388	0	3.62046	0.0351351	0.000203855
876	2018	0.056771	0	13	1	0.429838	0	0.2908	29.0341	0	3.62046	0.0351351	0.000203855
876	2019	0.096244	0	13	1	0.491575	0	0.2921	29.1704	0	3.62046	0.0351351	0.000203855
895	2012	0.183824	2	20	2	0.248038	0	0.6024	28.7162	0.0416667	-0.384414	0.0540541	-2.16449e-05
895	2013	0.206069	2	20	2	0.240187	0	0.6024	28.8001	0.0416667	-0.384414	0.0540541	-2.16449e-05
895	2014	0.191765	2	20	2	0.255731	0	0.6024	28.882	0.0416667	-0.384414	0.0540541	-2.16449e-05
895	2015	0.19299	2	20	2	0.227137	0	0.6024	28.9394	0.0416667	-0.384414	0.0540541	-2.16449e-05
895	2016	0.213636	2	20	2	0.294267	0	0.5927	29.029	0.0416667	-0.384414	0.0540541	-2.16449e-05
895	2017	0.195354	2	20	2	0.330102	0	0.5927	29.1251	0.0416667	-0.384414	0.0540541	-2.16449e-05
895	2018	0.227153	2	20	2	0.373578	0	0.5927	29.2008	0.0416667	-0.384414	0.0540541	-2.16449e-05
895	2019	0.197881	2	20	2	0.402257	0	0.7341	29.3222	0.0416667	-0.384414	0.0540541	-2.16449e-05
910	2012	0.027671	3	36	5	0.663305	0	0.4765	29.3185	0.0625	19.6985	0.0972973	0.00110915
910	2013	0.029747	3	36	5	0.640861	0	0.4765	29.4187	0.0625	19.6985	0.0972973	0.00110915
910	2014	0.033455	3	36	5	0.623737	0	0.4765	29.5042	0.0625	19.6985	0.0972973	0.00110915
910	2015	0.060308	3	36	5	0.625825	0	0.4772	29.5786	0.0625	19.6985	0.0972973	0.00110915
910	2016	0.09005	3	36	5	0.489455	0	0.4752	29.6773	0.0625	19.6985	0.0972973	0.00110915
910	2017	0.116282	3	40	5	0.42134	0	0.4542	29.7813	0.0625	23.4058	0.108108	0.0013179
910	2018	0.110249	3	40	5	0.351712	0	0.4589	29.8567	0.0625	23.4058	0.108108	0.0013179
910	2019	0.092085	3	40	5	0.3426	0	0.4591	29.9299	0.0625	23.4058	0.108108	0.0013179
911	2013	0.011762	0	0	1	0.744314	1	0.4771	27.9991	0	30.5717	0	0.00172138
911	2014	-0.060877	0	0	1	0.734643	1	0.4771	28.0804	0	30.5717	0	0.00172138
911	2015	0.009302	0	0	1	0.708903	1	0.422	28.15	0	30.5717	0	0.00172138
911	2016	0.002869	0	0	1	0.759495	1	0.422	28.2363	0	30.5717	0	0.00172138
911	2017	-0.026846	0	0	1	0.808403	1	0.422	28.2475	0	30.5717	0	0.00172138
911	2018	-0.237675	0	0	1	0.994273	1	0.422	28.3416	0	30.5717	0	0.00172138
911	2019	0.003421	0	0	1	0.97257	1	0.237	28.3842	0	30.5717	0	0.00172138
929	2012	0.032227	1	5	1	0.302385	0	0.2129	27.0601	0.0208333	10.4595	0.0135135	0.000588935
929	2013	0.032276	1	5	1	0.293266	0	0.2129	27.1738	0.0208333	10.4595	0.0135135	0.000588935
929	2014	0.069556	1	5	1	0.277911	0	0.2131	27.2508	0.0208333	10.4595	0.0135135	0.000588935
929	2015	0.04903	1	5	1	0.259101	0	0.2129	27.2439	0.0208333	10.4595	0.0135135	0.000588935
929	2016	-0.016836	1	5	1	0.241178	0	0.2061	27.3026	0.0208333	10.4595	0.0135135	0.000588935
929	2017	0.008623	1	5	1	0.211946	0	0.215	27.338	0.0208333	10.4595	0.0135135	0.000588935
929	2018	-0.04771	1	5	1	0.209066	0	0.215	27.4382	0.0208333	10.4595	0.0135135	0.000588935
929	2019	0.00186	1	5	1	0.204043	0	0.215	27.4939	0.0208333	10.4595	0.0135135	0.000588935
995	2013	-0.062559	0	1	1	0.665064	0	0.196	27.1738	0	28.4985	0.0027027	0.00160465
995	2014	-0.079244	0	1	1	0.762784	0	0.196	27.2508	0	28.4985	0.0027027	0.00160465
998	2009	0.036662	4	14	6	0.473737	0	0.2121	27.898	0.0833333	-1.43807	0.0378378	-8.09726e-05
998	2010	0.055178	4	14	6	0.496591	0	0.2121	28.1034	0.0833333	-1.43807	0.0378378	-8.09726e-05
998	2011	0.076423	4	14	6	0.534717	0	0.1724	28.3075	0.0833333	-1.43807	0.0378378	-8.09726e-05
998	2012	0.078568	4	14	6	0.543136	0	0.1724	28.4265	0.0833333	-1.43807	0.0378378	-8.09726e-05
998	2013	0.079136	4	14	6	0.546549	0	0.1724	28.5321	0.0833333	-1.43807	0.0378378	-8.09726e-05
998	2014	0.079371	4	14	6	0.507815	0	0.144	28.6257	0.0833333	-1.43807	0.0378378	-8.09726e-05
998	2015	0.093042	4	14	6	0.511517	0	0.1449	28.6924	0.0833333	-1.43807	0.0378378	-8.09726e-05
998	2016	0.063173	4	14	6	0.272909	1	0.1149	28.7801	0.0833333	-1.43807	0.0378378	-8.09726e-05
998	2017	0.068773	4	14	6	0.504093	1	0.0949	28.8519	0.0833333	-1.43807	0.0378378	-8.09726e-05
998	2018	0.058795	4	14	6	0.512614	1	0.0913	28.9237	0.0833333	-1.43807	0.0378378	-8.09726e-05
998	2019	-0.011724	4	14	6	0.557134	1	0.1654	29.0111	0.0833333	-1.43807	0.0378378	-8.09726e-05
2041	2009	0.117829	1	13	4	0.391981	0	0.5295	28.8518	0.0208333	1.87412	0.0351351	0.000105525
2041	2010	0.196927	1	13	4	0.333623	0	0.5295	28.9963	0.0208333	1.87412	0.0351351	0.000105525
2041	2011	0.18043	1	13	4	0.259739	0	0.5307	29.1431	0.0208333	1.87412	0.0351351	0.000105525
2041	2012	0.144046	1	13	4	0.28729	0	0.531	29.2407	0.0208333	1.87412	0.0351351	0.000105525
2041	2013	0.161656	1	13	4	0.258106	0	0.531	29.3399	0.0208333	1.87412	0.0351351	0.000105525
2041	2014	0.135593	1	13	4	0.264858	0	0.531	29.4132	0.0208333	1.87412	0.0351351	0.000105525
2041	2015	0.114356	1	13	4	0.258884	0	0.5318	29.4716	0.0208333	1.87412	0.0351351	0.000105525
2041	2016	0.116978	1	13	4	0.18047	0	0.5318	29.5483	0.0208333	1.87412	0.0351351	0.000105525
2041	2017	0.030685	1	13	4	0.154428	0	0.5319	29.6139	0.0208333	1.87412	0.0351351	0.000105525
2041	2018	-0.006569	1	13	4	0.131382	0	0.5321	29.6653	0.0208333	1.87412	0.0351351	0.000105525
2041	2019	-0.010908	1	13	4	0.147742	0	0.5321	29.5921	0.0208333	1.87412	0.0351351	0.000105525
2043	2009	0.023853	4	38	6	0.491673	0	0.3552	28.4635	0.0833333	44.8058	0.102703	0.00252285
2043	2010	0.039838	4	38	6	0.477334	0	0.3552	28.6507	0.0833333	44.8058	0.102703	0.00252285
2043	2011	0.032232	4	38	6	0.206804	0	0.3302	28.8041	0.0833333	44.8058	0.102703	0.00252285
2043	2012	0.035727	3	41	6	0.173692	0	0.3428	28.8742	0.0625	24.3327	0.110811	0.00137008
2043	2013	0.024691	3	41	6	0.191384	0	0.3428	28.9596	0.0625	24.3327	0.110811	0.00137008
2043	2014	0.039968	3	41	6	0.242352	0	0.3327	29.0216	0.0625	24.3327	0.110811	0.00137008
2043	2015	0.083347	3	41	6	0.213184	0	0.3327	29.087	0.0625	24.3327	0.110811	0.00137008
2043	2016	0.130054	3	41	6	0.191915	0	0.2919	29.1839	0.0625	24.3327	0.110811	0.00137008
2043	2017	0.136567	3	41	6	0.267608	0	0.2659	29.2752	0.0625	24.3327	0.110811	0.00137008
2043	2018	0.110465	3	41	6	0.436044	0	0.2847	29.3573	0.0625	24.3327	0.110811	0.00137008
2043	2019	0.104252	4	38	6	0.489385	0	0.296	29.4612	0.0833333	44.8058	0.102703	0.00252285
2053	2009	0.006703	2	1	2	0.517476	1	0.4338	27.1481	0.0416667	1.00583	0.0027027	5.66345e-05
2053	2010	0.006104	2	1	2	0.549653	1	0.4338	27.3059	0.0416667	1.00583	0.0027027	5.66345e-05
2053	2011	0.001109	2	1	2	0.61486	1	0.4059	27.5137	0.0416667	1.00583	0.0027027	5.66345e-05
2053	2012	-0.057046	2	1	2	0.727694	1	0.4059	27.6615	0.0416667	1.00583	0.0027027	5.66345e-05
2053	2013	-0.000733	2	1	2	0.735282	1	0.4059	27.7993	0.0416667	1.00583	0.0027027	5.66345e-05
2053	2014	0.008804	2	1	2	0.74286	1	0.4059	27.879	0.0416667	1.00583	0.0027027	5.66345e-05
2053	2015	0.027991	2	1	2	0.509648	1	0.3343	27.9399	0.0416667	1.00583	0.0027027	5.66345e-05
2053	2016	0.079594	2	1	2	0.278553	1	0.3457	28.0223	0.0416667	1.00583	0.0027027	5.66345e-05
2053	2017	0.042925	2	1	2	0.332827	1	0.3527	28.1243	0.0416667	1.00583	0.0027027	5.66345e-05
2053	2018	0.029136	2	1	2	0.380871	1	0.4312	28.2122	0.0416667	1.00583	0.0027027	5.66345e-05
2053	2019	0.032184	2	1	2	0.416733	1	0.3163	28.4736	0.0416667	1.00583	0.0027027	5.66345e-05
2069	2010	0.127827	1	9	1	0.488259	0	0.4766	28.2439	0.0208333	6.16681	0.0243243	0.00034723
2069	2011	0.112497	1	9	1	0.38496	0	0.4576	28.4297	0.0208333	6.16681	0.0243243	0.00034723
2069	2012	0.021046	1	9	1	0.48039	0	0.4576	28.5412	0.0208333	6.16681	0.0243243	0.00034723
2069	2013	0.018305	1	9	1	0.540749	0	0.4576	28.6321	0.0208333	6.16681	0.0243243	0.00034723
2069	2014	-0.24501	1	9	1	0.762915	0	0.4576	28.6828	0.0208333	6.16681	0.0243243	0.00034723
2069	2015	-0.05472	1	9	1	0.797523	0	0.4576	28.6843	0.0208333	6.16681	0.0243243	0.00034723
2069	2016	-0.013212	1	9	1	0.806208	0	0.3076	28.4306	0.0208333	6.16681	0.0243243	0.00034723
2069	2017	-0.113366	1	9	1	0.897772	0	0.3076	28.4816	0.0208333	6.16681	0.0243243	0.00034723
2069	2018	0.009562	1	9	1	0.875818	0	0.3076	28.5598	0.0208333	6.16681	0.0243243	0.00034723
2069	2019	-0.127901	1	9	1	0.980071	0	0.3076	28.5437	0.0208333	6.16681	0.0243243	0.00034723
2100	2009	0.057225	2	2	2	0.57113	1	0.4071	26.7817	0.0416667	0.932658	0.00540541	5.25145e-05
2100	2010	0.056468	2	2	2	0.451026	1	0.3824	27.0217	0.0416667	0.932658	0.00540541	5.25145e-05
2100	2011	0.033381	2	2	2	0.50877	1	0.3824	27.217	0.0416667	0.932658	0.00540541	5.25145e-05
2100	2012	0.04121	2	2	2	0.509858	1	0.3824	27.344	0.0416667	0.932658	0.00540541	5.25145e-05
2100	2013	0.057331	2	2	2	0.401847	1	0.3375	27.4619	0.0416667	0.932658	0.00540541	5.25145e-05
2100	2014	0.066965	2	2	2	0.378942	1	0.3375	27.5556	0.0416667	0.932658	0.00540541	5.25145e-05
2100	2015	0.064336	2	2	2	0.373178	1	0.2947	27.5611	0.0416667	0.932658	0.00540541	5.25145e-05
2100	2016	0.086818	2	2	2	0.397828	1	0.2947	27.5954	0.0416667	0.932658	0.00540541	5.25145e-05
2100	2017	0.068753	2	2	2	0.479779	1	0.2947	27.7155	0.0416667	0.932658	0.00540541	5.25145e-05
2100	2018	0.035382	2	2	2	0.614654	1	0.2947	27.8298	0.0416667	0.932658	0.00540541	5.25145e-05
2100	2019	0.053108	2	2	2	0.536973	1	0.2664	27.9383	0.0416667	0.932658	0.00540541	5.25145e-05
2124	2009	0.0727	4	27	4	0.428119	0	0.2409	28.0396	0.0833333	23.6107	0.072973	0.00132943
2124	2010	0.047248	4	27	4	0.500771	0	0.2409	28.1714	0.0833333	23.6107	0.072973	0.00132943
2124	2011	0.041609	4	27	4	0.548327	0	0.2409	28.2831	0.0833333	23.6107	0.072973	0.00132943
2124	2012	0.043884	4	27	4	0.557379	0	0.2409	28.3332	0.0833333	23.6107	0.072973	0.00132943
2124	2013	0.067554	4	27	4	0.667683	0	0.2409	28.4112	0.0833333	23.6107	0.072973	0.00132943
2124	2014	0.014425	4	27	4	0.670979	0	0.2376	28.4883	0.0833333	23.6107	0.072973	0.00132943
2124	2015	0.054696	4	27	4	0.427913	0	0.2973	28.5522	0.0833333	23.6107	0.072973	0.00132943
2124	2016	0.149689	4	27	4	0.427965	0	0.2973	28.667	0.0833333	23.6107	0.072973	0.00132943
2124	2017	0.058357	4	27	4	0.314045	0	0.2475	28.7505	0.0833333	23.6107	0.072973	0.00132943
2124	2018	-0.09234	4	27	4	0.615186	0	0.2475	28.8152	0.0833333	23.6107	0.072973	0.00132943
2124	2019	0.013274	4	27	4	0.615333	0	0.2475	28.9701	0.0833333	23.6107	0.072973	0.00132943
2157	2009	0.034167	1	16	4	0.64283	0	0.4541	27.3638	0.0208333	-1.34539	0.0432432	-7.57539e-05
2157	2010	0.028322	1	16	4	0.568581	0	0.3984	27.5746	0.0208333	-1.34539	0.0432432	-7.57539e-05
2157	2011	0.055205	1	16	4	0.589318	0	0.3984	27.7883	0.0208333	-1.34539	0.0432432	-7.57539e-05
2157	2012	0.018059	1	16	4	0.696112	0	0.4026	27.8894	0.0208333	-1.34539	0.0432432	-7.57539e-05
2157	2013	-0.005236	1	16	4	0.749775	0	0.4071	27.9964	0.0208333	-1.34539	0.0432432	-7.57539e-05
2157	2014	0.005493	1	16	4	0.668851	0	0.2943	28.083	0.0208333	-1.34539	0.0432432	-7.57539e-05
2157	2015	0.034403	1	16	4	0.636224	0	0.2901	28.1453	0.0208333	-1.34539	0.0432432	-7.57539e-05
2157	2016	0.084696	1	16	4	0.492688	0	0.2462	28.2462	0.0208333	-1.34539	0.0432432	-7.57539e-05
2157	2017	0.033493	1	16	4	0.596666	0	0.201	28.3245	0.0208333	-1.34539	0.0432432	-7.57539e-05
2157	2018	0.009029	1	16	4	0.680223	0	0.1981	28.4188	0.0208333	-1.34539	0.0432432	-7.57539e-05
2157	2019	0.05491	1	16	4	0.67649	0	0.2153	28.5376	0.0208333	-1.34539	0.0432432	-7.57539e-05
2216	2009	0.054941	1	20	2	0.41871	0	0.1472	28.2978	0.0208333	-5.63807	0.0540541	-0.000317459
2216	2010	0.064497	1	20	2	0.46358	0	0.1472	28.4679	0.0208333	-5.63807	0.0540541	-0.000317459
2216	2011	0.048466	1	20	2	0.421859	0	0.1369	28.6217	0.0208333	-5.63807	0.0540541	-0.000317459
2216	2012	0.043688	1	20	2	0.44956	0	0.1369	28.7162	0.0208333	-5.63807	0.0540541	-0.000317459
2216	2013	0.031854	1	20	2	0.515288	0	0.1269	28.8001	0.0208333	-5.63807	0.0540541	-0.000317459
2216	2014	0.022855	1	20	2	0.473914	0	0.1224	28.882	0.0208333	-5.63807	0.0540541	-0.000317459
2216	2015	0.009086	1	20	2	0.509265	0	0.1048	28.9394	0.0208333	-5.63807	0.0540541	-0.000317459
2216	2016	0.009505	1	20	2	0.538707	0	0.1034	29.029	0.0208333	-5.63807	0.0540541	-0.000317459
2216	2017	0.016528	1	20	2	0.54072	0	0.1037	29.1251	0.0208333	-5.63807	0.0540541	-0.000317459
2216	2018	0.022018	1	20	2	0.552601	0	0.1041	29.2008	0.0208333	-5.63807	0.0540541	-0.000317459
2216	2019	0.041481	1	20	2	0.57816	0	0.1054	29.3222	0.0208333	-5.63807	0.0540541	-0.000317459
2220	2009	0.069599	1	10	1	0.466974	0	0.3789	28.0506	0.0208333	5.09363	0.027027	0.000286804
2220	2010	0.092259	1	10	1	0.478272	0	0.3789	28.2439	0.0208333	5.09363	0.027027	0.000286804
2220	2011	0.071625	1	10	1	0.396541	0	0.3196	28.4297	0.0208333	5.09363	0.027027	0.000286804
2220	2012	0.0519	1	10	1	0.483206	0	0.3196	28.5412	0.0208333	5.09363	0.027027	0.000286804
2220	2013	0.037764	1	10	1	0.537795	0	0.3196	28.6321	0.0208333	5.09363	0.027027	0.000286804
2220	2014	0.032179	1	10	1	0.579113	0	0.3196	28.6828	0.0208333	5.09363	0.027027	0.000286804
2220	2015	0.034028	1	10	1	0.582903	0	0.3196	28.6843	0.0208333	5.09363	0.027027	0.000286804
2220	2016	0.037991	1	10	1	0.444565	0	0.2194	28.4306	0.0208333	5.09363	0.027027	0.000286804
2220	2017	0.026098	1	10	1	0.462543	0	0.1983	28.4816	0.0208333	5.09363	0.027027	0.000286804
2220	2018	-0.033246	1	10	1	0.480486	0	0.1883	28.5598	0.0208333	5.09363	0.027027	0.000286804
2220	2019	-0.563787	1	10	1	0.800015	0	0.1883	28.5437	0.0208333	5.09363	0.027027	0.000286804
2234	2009	-0.041325	2	14	2	0.43747	0	0.5317	28.8518	0.0416667	0.0546103	0.0378378	3.07491e-06
2234	2010	0.044573	2	14	2	0.428993	0	0.5317	28.9963	0.0416667	0.0546103	0.0378378	3.07491e-06
2234	2011	0.089112	2	14	2	0.240729	0	0.3785	29.1431	0.0416667	0.0546103	0.0378378	3.07491e-06
2234	2012	-0.039928	2	14	2	0.334521	0	0.3785	29.2407	0.0416667	0.0546103	0.0378378	3.07491e-06
2234	2013	-0.135385	2	14	2	0.376995	0	0.3785	29.3399	0.0416667	0.0546103	0.0378378	3.07491e-06
2234	2014	0.028628	2	14	2	0.455564	0	0.3785	29.4132	0.0416667	0.0546103	0.0378378	3.07491e-06
2234	2015	-0.174415	2	14	2	0.515403	0	0.3785	29.4716	0.0416667	0.0546103	0.0378378	3.07491e-06
2234	2016	0.070588	2	14	2	0.52703	0	0.3785	29.5483	0.0416667	0.0546103	0.0378378	3.07491e-06
2234	2017	-0.127688	2	14	2	0.674837	0	0.3785	29.6139	0.0416667	0.0546103	0.0378378	3.07491e-06
2234	2018	0.144969	2	14	2	0.572745	0	0.3122	29.6653	0.0416667	0.0546103	0.0378378	3.07491e-06
2234	2019	0.493505	2	14	2	0.158251	0	0.3122	29.5921	0.0416667	0.0546103	0.0378378	3.07491e-06
2286	2010	0.041454	2	12	5	0.319067	0	0.3416	28.9963	0.0416667	0.200952	0.0324324	1.13148e-05
2286	2011	0.050079	2	12	5	0.316431	0	0.3416	29.1431	0.0416667	0.200952	0.0324324	1.13148e-05
2286	2012	0.0605	2	12	5	0.265387	0	0.3416	29.2407	0.0416667	0.200952	0.0324324	1.13148e-05
2286	2013	0.024535	2	12	5	0.143774	0	0.2501	29.3399	0.0416667	0.200952	0.0324324	1.13148e-05
2286	2014	0.012906	2	12	5	0.179435	0	0.2501	29.4132	0.0416667	0.200952	0.0324324	1.13148e-05
2286	2015	0.021398	2	12	5	0.227554	0	0.2676	29.4716	0.0416667	0.200952	0.0324324	1.13148e-05
2286	2016	0.025474	2	12	5	0.219217	0	0.2007	29.5483	0.0416667	0.200952	0.0324324	1.13148e-05
2286	2017	0.023303	2	12	5	0.276135	0	0.1505	29.6139	0.0416667	0.200952	0.0324324	1.13148e-05
2286	2018	0.016533	2	12	5	0.402159	0	0.1505	29.6653	0.0416667	0.200952	0.0324324	1.13148e-05
2286	2019	0.013866	2	12	5	0.37787	0	0.1505	29.5921	0.0416667	0.200952	0.0324324	1.13148e-05
2299	2012	-0.005162	0	11	3	0.476076	0	0.5155	28.3091	0	7.76681	0.0297297	0.00043732
2299	2013	-0.03191	0	11	3	0.588067	0	0.5155	28.4135	0	7.76681	0.0297297	0.00043732
2299	2014	0.003783	0	11	3	0.637241	0	0.5155	28.5088	0	7.76681	0.0297297	0.00043732
2299	2015	-0.045529	0	11	3	0.490957	0	0.4246	28.5858	0	7.76681	0.0297297	0.00043732
2299	2016	0.06031	0	11	3	0.469251	0	0.4148	28.6892	0	7.76681	0.0297297	0.00043732
2299	2017	0.020132	0	11	3	0.504493	0	0.4571	28.7998	0	7.76681	0.0297297	0.00043732
2299	2018	0.105844	0	11	3	0.447834	0	0.4571	28.9065	0	7.76681	0.0297297	0.00043732
2299	2019	0.269597	0	11	3	0.309009	0	0.4555	29.0755	0	7.76681	0.0297297	0.00043732
2304	2012	0.260038	2	16	4	0.378192	1	0.3405	29.3185	0.0416667	-0.091731	0.0432432	-5.16504e-06
2304	2013	0.177265	2	16	4	0.383498	1	0.3405	29.4187	0.0416667	-0.091731	0.0432432	-5.16504e-06
2304	2014	0.156759	2	16	4	0.313955	1	0.3416	29.5042	0.0416667	-0.091731	0.0432432	-5.16504e-06
2304	2015	0.158451	2	16	4	0.322467	1	0.3416	29.5786	0.0416667	-0.091731	0.0432432	-5.16504e-06
2304	2016	0.149596	2	16	4	0.329014	1	0.3416	29.6773	0.0416667	-0.091731	0.0432432	-5.16504e-06
2304	2017	0.153007	2	16	4	0.318166	1	0.3416	29.7813	0.0416667	-0.091731	0.0432432	-5.16504e-06
2304	2018	0.163735	2	16	4	0.321591	1	0.3416	29.8567	0.0416667	-0.091731	0.0432432	-5.16504e-06
2304	2019	0.138174	2	16	4	0.317341	1	0.3416	29.9299	0.0416667	-0.091731	0.0432432	-5.16504e-06
2311	2009	0.054882	3	14	3	0.291284	0	0.6608	29.0043	0.0625	-0.691731	0.0378378	-3.89488e-05
2311	2010	0.067252	3	14	3	0.307698	0	0.6608	29.1574	0.0625	-0.691731	0.0378378	-3.89488e-05
2311	2011	0.086854	3	14	3	0.388232	0	0.6608	29.3027	0.0625	-0.691731	0.0378378	-3.89488e-05
2311	2012	0.074046	3	14	3	0.504999	0	0.6579	29.3727	0.0625	-0.691731	0.0378378	-3.89488e-05
2311	2013	0.04573	3	14	3	0.447617	0	0.6115	29.4632	0.0625	-0.691731	0.0378378	-3.89488e-05
2311	2014	0.071823	3	14	3	0.425816	0	0.6079	29.5451	0.0625	-0.691731	0.0378378	-3.89488e-05
2311	2015	0.096753	3	14	3	0.377226	0	0.5923	29.6163	0.0625	-0.691731	0.0378378	-3.89488e-05
2311	2016	0.084816	3	14	3	0.435442	0	0.5907	29.7211	0.0625	-0.691731	0.0378378	-3.89488e-05
2311	2017	0.093193	3	14	3	0.480495	0	0.5781	29.825	0.0625	-0.691731	0.0378378	-3.89488e-05
2311	2018	0.085453	3	14	3	0.526426	0	0.5759	29.906	0.0625	-0.691731	0.0378378	-3.89488e-05
2311	2019	0.094912	3	14	3	0.483302	0	0.5762	30.0075	0.0625	-0.691731	0.0378378	-3.89488e-05
2329	2012	0.030191	0	0	1	0.301032	0	0.425	27.8961	0	30.5717	0	0.00172138
2329	2013	0.031205	0	0	1	0.283654	0	0.425	27.9991	0	30.5717	0	0.00172138
2329	2014	0.039445	0	0	1	0.26102	0	0.4049	28.0804	0	30.5717	0	0.00172138
2329	2015	0.048346	0	0	1	0.375896	0	0.3618	28.15	0	30.5717	0	0.00172138
2329	2016	0.062893	0	0	1	0.442624	0	0.314	28.2363	0	30.5717	0	0.00172138
2329	2017	0.012662	0	1	1	0.47622	0	0.314	28.2475	0	28.4985	0.0027027	0.00160465
2329	2018	-0.125087	0	1	1	0.501069	0	0.314	28.3416	0	28.4985	0.0027027	0.00160465
2329	2019	0.01738	0	1	1	0.503527	0	0.314	28.3842	0	28.4985	0.0027027	0.00160465
2330	2015	0.012865	1	13	3	0.241436	0	0.5168	29.4716	0.0208333	1.87412	0.0351351	0.000105525
2330	2016	0.004647	1	13	3	0.259781	0	0.5168	29.5483	0.0208333	1.87412	0.0351351	0.000105525
2330	2017	0.003492	1	13	3	0.20197	0	0.5168	29.6139	0.0208333	1.87412	0.0351351	0.000105525
2330	2018	0.004437	1	13	3	0.255917	0	0.5168	29.6653	0.0208333	1.87412	0.0351351	0.000105525
2330	2019	0.004297	1	13	3	0.306992	0	0.4292	29.5921	0.0208333	1.87412	0.0351351	0.000105525
2385	2011	0.111443	6	41	6	0.24206	0	0.4449	28.1166	0.125	103.094	0.110811	0.00580482
2385	2012	0.123864	6	41	6	0.24969	0	0.4473	28.2121	0.125	103.094	0.110811	0.00580482
2385	2013	0.095403	6	41	6	0.355142	0	0.44	28.3142	0.125	103.094	0.110811	0.00580482
2385	2014	0.076882	6	41	6	0.403204	0	0.4402	28.3886	0.125	103.094	0.110811	0.00580482
2385	2015	0.051138	6	41	6	0.331446	0	0.4215	28.4646	0.125	103.094	0.110811	0.00580482
2385	2016	0.061332	6	41	6	0.342768	0	0.4215	28.5737	0.125	103.094	0.110811	0.00580482
2385	2017	0.068447	6	41	6	0.388962	0	0.411	28.6612	0.125	103.094	0.110811	0.00580482
2385	2018	0.026856	6	41	6	0.407907	0	0.4125	28.7402	0.125	103.094	0.110811	0.00580482
2385	2019	0.032842	6	41	6	0.393614	0	0.384	28.8943	0.125	103.094	0.110811	0.00580482
2458	2012	0.006987	2	13	2	0.372363	0	0.5146	29.2407	0.0416667	0.127781	0.0351351	7.19487e-06
2458	2013	-0.185066	2	13	2	0.569641	0	0.5146	29.3399	0.0416667	0.127781	0.0351351	7.19487e-06
2458	2014	0.012753	2	13	2	0.612383	0	0.5079	29.4132	0.0416667	0.127781	0.0351351	7.19487e-06
2458	2015	-0.230094	2	13	2	0.816818	0	0.4605	29.4716	0.0416667	0.127781	0.0351351	7.19487e-06
2458	2016	0.289052	2	13	2	0.23883	0	0.4787	29.5483	0.0416667	0.127781	0.0351351	7.19487e-06
2458	2017	-0.146114	2	13	2	0.428636	0	0.464	29.6139	0.0416667	0.127781	0.0351351	7.19487e-06
2458	2018	0.155689	2	13	2	0.305443	0	0.4386	29.6653	0.0416667	0.127781	0.0351351	7.19487e-06
2458	2019	0.52616	2	13	2	0.128862	0	0.4164	29.5921	0.0416667	0.127781	0.0351351	7.19487e-06
2461	2012	0.009426	3	14	3	0.42608	1	0.5194	29.3727	0.0625	-0.691731	0.0378378	-3.89488e-05
2461	2013	0.008087	3	14	3	0.424175	1	0.5194	29.4632	0.0625	-0.691731	0.0378378	-3.89488e-05
2461	2014	0.011098	3	14	3	0.464942	1	0.5194	29.5451	0.0625	-0.691731	0.0378378	-3.89488e-05
2461	2015	0.014997	3	14	3	0.470705	1	0.5194	29.6163	0.0625	-0.691731	0.0378378	-3.89488e-05
2461	2016	0.019254	3	14	3	0.459453	1	0.5203	29.7211	0.0625	-0.691731	0.0378378	-3.89488e-05
2461	2017	0.017518	3	14	3	0.293008	1	0.3198	29.825	0.0625	-0.691731	0.0378378	-3.89488e-05
2461	2018	0.031098	3	14	3	0.322099	1	0.3198	29.906	0.0625	-0.691731	0.0378378	-3.89488e-05
2461	2019	0.042584	3	14	3	0.281994	1	0.3198	30.0075	0.0625	-0.691731	0.0378378	-3.89488e-05
2477	2010	0.068184	1	20	2	0.126673	0	0.4642	28.4679	0.0208333	-5.63807	0.0540541	-0.000317459
2477	2011	0.167806	1	20	2	0.238053	0	0.4642	28.6217	0.0208333	-5.63807	0.0540541	-0.000317459
2477	2012	0.067655	1	20	2	0.508018	0	0.4644	28.7162	0.0208333	-5.63807	0.0540541	-0.000317459
2477	2013	0.012121	1	20	2	0.644137	0	0.4644	28.8001	0.0208333	-5.63807	0.0540541	-0.000317459
2477	2014	-0.025433	1	20	2	0.602253	0	0.4647	28.882	0.0208333	-5.63807	0.0540541	-0.000317459
2477	2015	0.022601	1	20	2	0.53722	0	0.3984	28.9394	0.0208333	-5.63807	0.0540541	-0.000317459
2477	2016	0.048941	1	20	2	0.602897	0	0.3984	29.029	0.0208333	-5.63807	0.0540541	-0.000317459
2477	2017	0.004728	1	20	2	0.718109	0	0.3984	29.1251	0.0208333	-5.63807	0.0540541	-0.000317459
2477	2018	-0.196994	1	20	2	0.878854	0	0.402	29.2008	0.0208333	-5.63807	0.0540541	-0.000317459
2481	2010	0.062127	2	16	3	0.133049	1	0.3853	28.9963	0.0416667	-0.091731	0.0432432	-5.16504e-06
2481	2011	0.059155	2	16	3	0.32464	1	0.3853	29.1431	0.0416667	-0.091731	0.0432432	-5.16504e-06
2481	2012	0.065005	2	16	3	0.381404	1	0.3853	29.2407	0.0416667	-0.091731	0.0432432	-5.16504e-06
2481	2013	0.064385	2	16	3	0.431337	1	0.3853	29.3399	0.0416667	-0.091731	0.0432432	-5.16504e-06
2481	2014	0.03937	2	16	3	0.366804	1	0.3853	29.4132	0.0416667	-0.091731	0.0432432	-5.16504e-06
2481	2015	0.044284	2	16	3	0.387419	1	0.3294	29.4716	0.0416667	-0.091731	0.0432432	-5.16504e-06
2481	2016	0.011381	2	15	3	0.41392	1	0.3294	29.5483	0.0416667	-0.0185603	0.0405405	-1.04506e-06
2481	2017	0.008268	2	15	3	0.402749	1	0.3445	29.6139	0.0416667	-0.0185603	0.0405405	-1.04506e-06
2481	2018	0.024177	2	16	3	0.321825	1	0.3501	29.6653	0.0416667	-0.091731	0.0432432	-5.16504e-06
2481	2019	0.043521	2	16	3	0.3546	1	0.3501	29.5921	0.0416667	-0.091731	0.0432432	-5.16504e-06
2494	2010	0.05878	6	45	8	0.0449757	0	0.4229	28.3437	0.125	118.801	0.121622	0.00668924
2494	2011	0.060014	6	45	8	0.0560075	0	0.4229	28.5278	0.125	118.801	0.121622	0.00668924
2494	2012	0.064819	6	45	8	0.0563335	0	0.4229	28.6084	0.125	118.801	0.121622	0.00668924
2494	2013	0.057146	6	45	8	0.263956	0	0.4229	28.6763	0.125	118.801	0.121622	0.00668924
2494	2014	0.044864	6	45	8	0.340398	0	0.3581	28.7101	0.125	118.801	0.121622	0.00668924
2494	2015	0.005749	6	45	8	0.383494	0	0.3358	28.7231	0.125	118.801	0.121622	0.00668924
2494	2016	0.003994	6	45	8	0.208337	0	0.3131	28.7964	0.125	118.801	0.121622	0.00668924
2494	2017	-0.029579	6	45	8	0.280791	0	0.3131	28.8553	0.125	118.801	0.121622	0.00668924
2494	2018	0.005147	6	45	8	0.246708	0	0.3131	28.9122	0.125	118.801	0.121622	0.00668924
2494	2019	0.004782	6	45	8	0.255568	0	0.3131	28.8868	0.125	118.801	0.121622	0.00668924
2495	2010	0.054735	0	0	3	0.0348646	0	0.2164	29.1574	0	30.5717	0	0.00172138
2495	2011	0.053386	0	0	3	0.0318682	0	0.2164	29.3027	0	30.5717	0	0.00172138
2495	2012	0.043812	0	0	3	0.0297847	0	0.2146	29.3727	0	30.5717	0	0.00172138
2495	2013	0.03157	0	0	3	0.036613	0	0.2154	29.4632	0	30.5717	0	0.00172138
2495	2014	0.032798	0	0	3	0.0276562	0	0.216	29.5451	0	30.5717	0	0.00172138
2495	2015	0.033705	0	0	3	0.0722932	0	0.1715	29.6163	0	30.5717	0	0.00172138
2495	2016	0.027496	0	0	3	0.050893	0	0.1715	29.7211	0	30.5717	0	0.00172138
2495	2017	0.017484	0	0	3	0.0728225	0	0.1715	29.825	0	30.5717	0	0.00172138
2495	2018	0.027325	0	0	3	0.0982099	0	0.1715	29.906	0	30.5717	0	0.00172138
2495	2019	0.022055	0	0	3	0.0623715	0	0.1715	30.0075	0	30.5717	0	0.00172138
2507	2010	0.056443	0	6	0	0.151427	1	0.3557	27.3985	0	18.1327	0.0162162	0.00102098
2507	2011	0.082152	0	6	0	0.182241	1	0.3557	27.6322	0	18.1327	0.0162162	0.00102098
2507	2012	0.112605	0	6	0	0.152082	1	0.3557	27.7629	0	18.1327	0.0162162	0.00102098
2507	2013	0.108305	0	6	0	0.200231	1	0.4045	27.8766	0	18.1327	0.0162162	0.00102098
2507	2014	0.096208	0	6	0	0.169366	1	0.4045	27.9861	0	18.1327	0.0162162	0.00102098
2507	2015	0.094798	0	6	0	0.171729	1	0.3965	28.0832	0	18.1327	0.0162162	0.00102098
2507	2016	0.133116	0	6	0	0.18938	1	0.3965	28.2043	0	18.1327	0.0162162	0.00102098
2507	2017	0.166703	0	6	0	0.223956	1	0.3965	28.295	0	18.1327	0.0162162	0.00102098
2507	2018	0.222176	0	6	0	0.170262	1	0.3965	28.3422	0	18.1327	0.0162162	0.00102098
2507	2019	0.179992	0	6	0	0.146006	1	0.3965	28.4899	0	18.1327	0.0162162	0.00102098
2515	2010	0.055102	1	12	4	0.0788035	0	0.277	28.6507	0.0208333	2.94729	0.0324324	0.000165951
2515	2011	0.054908	1	12	4	0.084922	0	0.277	28.8041	0.0208333	2.94729	0.0324324	0.000165951
2515	2012	0.033214	1	12	4	0.213407	0	0.277	28.8742	0.0208333	2.94729	0.0324324	0.000165951
2515	2013	0.023866	1	12	4	0.236068	0	0.277	28.9596	0.0208333	2.94729	0.0324324	0.000165951
2515	2014	0.025942	1	12	4	0.0766762	0	0.277	29.0216	0.0208333	2.94729	0.0324324	0.000165951
2515	2015	0.017472	1	12	4	0.031127	0	0.2208	29.087	0.0208333	2.94729	0.0324324	0.000165951
2515	2016	0.015189	1	12	4	0.0517687	0	0.203	29.1839	0.0208333	2.94729	0.0324324	0.000165951
2515	2017	0.049212	1	12	4	0.102064	0	0.203	29.2752	0.0208333	2.94729	0.0324324	0.000165951
2515	2018	-0.064737	1	12	4	0.0778479	0	0.203	29.3573	0.0208333	2.94729	0.0324324	0.000165951
2548	2010	0.158551	3	14	3	0.397707	0	0.9595	29.1574	0.0625	-0.691731	0.0378378	-3.89488e-05
2548	2011	0.063733	3	14	3	0.138387	0	0.7145	29.3027	0.0625	-0.691731	0.0378378	-3.89488e-05
2548	2012	0.057848	3	14	3	0.14413	0	0.7145	29.3727	0.0625	-0.691731	0.0378378	-3.89488e-05
2548	2013	0.042323	3	14	3	0.186776	0	0.7145	29.4632	0.0625	-0.691731	0.0378378	-3.89488e-05
2548	2014	0.062738	3	14	3	0.169113	0	0.5359	29.5451	0.0625	-0.691731	0.0378378	-3.89488e-05
2548	2015	0.044002	3	14	3	0.322235	0	0.4338	29.6163	0.0625	-0.691731	0.0378378	-3.89488e-05
2548	2016	0.051134	3	14	3	0.426089	0	0.4095	29.7211	0.0625	-0.691731	0.0378378	-3.89488e-05
2548	2017	0.030211	3	14	3	0.468501	0	0.3965	29.825	0.0625	-0.691731	0.0378378	-3.89488e-05
2548	2018	-0.064528	3	14	3	0.630051	0	0.3898	29.906	0.0625	-0.691731	0.0378378	-3.89488e-05
2548	2019	0.043566	3	14	3	0.506757	0	0.2172	30.0075	0.0625	-0.691731	0.0378378	-3.89488e-05
2557	2011	0.071853	3	25	5	0.187976	0	0.4899	28.0563	0.0625	9.50339	0.0675676	0.000535101
2557	2012	0.089599	3	25	5	0.196391	0	0.4875	28.174	0.0625	9.50339	0.0675676	0.000535101
2557	2013	0.066251	3	25	5	0.302872	0	0.4875	28.2849	0.0625	9.50339	0.0675676	0.000535101
2557	2014	0.068275	3	25	5	0.34131	0	0.4892	28.3657	0.0625	9.50339	0.0675676	0.000535101
2557	2015	0.079714	3	25	5	0.360102	0	0.4995	28.4197	0.0625	9.50339	0.0675676	0.000535101
2557	2016	0.085077	3	25	5	0.281663	0	0.4995	28.5233	0.0625	9.50339	0.0675676	0.000535101
2557	2017	0.068827	3	25	5	0.32996	0	0.4995	28.6249	0.0625	9.50339	0.0675676	0.000535101
2557	2018	0.086107	3	25	5	0.344943	0	0.485	28.7299	0.0625	9.50339	0.0675676	0.000535101
2557	2019	0.111575	3	25	5	0.324238	0	0.443	28.9424	0.0625	9.50339	0.0675676	0.000535101
2567	2011	0.061553	4	14	5	0.25805	0	0.2483	28.3075	0.0833333	-1.43807	0.0378378	-8.09726e-05
2567	2012	0.073994	4	14	5	0.309375	0	0.2497	28.4265	0.0833333	-1.43807	0.0378378	-8.09726e-05
2567	2013	0.046798	4	14	5	0.338231	0	0.2457	28.5321	0.0833333	-1.43807	0.0378378	-8.09726e-05
2567	2014	0.037171	4	14	5	0.457122	0	0.2457	28.6257	0.0833333	-1.43807	0.0378378	-8.09726e-05
2567	2015	0.037655	4	14	5	0.322432	0	0.237	28.6924	0.0833333	-1.43807	0.0378378	-8.09726e-05
2567	2016	0.054301	4	14	5	0.370483	0	0.237	28.7801	0.0833333	-1.43807	0.0378378	-8.09726e-05
2567	2017	0.063935	4	14	5	0.349967	0	0.2778	28.8519	0.0833333	-1.43807	0.0378378	-8.09726e-05
2567	2018	0.02986	4	14	5	0.394781	0	0.2084	28.9237	0.0833333	-1.43807	0.0378378	-8.09726e-05
2567	2019	0.039581	4	14	5	0.478078	0	0.1996	29.0111	0.0833333	-1.43807	0.0378378	-8.09726e-05
2568	2011	0.074584	3	31	6	0.0225629	0	0.388	28.2831	0.0625	15.0644	0.0837838	0.000848219
2568	2012	0.118187	3	31	6	0.0203695	0	0.388	28.3332	0.0625	15.0644	0.0837838	0.000848219
2568	2013	0.064131	3	31	6	0.0198485	0	0.388	28.4112	0.0625	15.0644	0.0837838	0.000848219
2568	2014	0.085368	3	31	6	0.0280537	0	0.388	28.4883	0.0625	15.0644	0.0837838	0.000848219
2568	2015	0.27492	3	31	6	0.452397	0	0.4768	28.5522	0.0625	15.0644	0.0837838	0.000848219
2568	2016	-0.059927	3	31	6	0.347994	0	0.4653	28.667	0.0625	15.0644	0.0837838	0.000848219
2568	2017	0.078736	3	31	6	0.231704	0	0.4455	28.7505	0.0625	15.0644	0.0837838	0.000848219
2568	2018	0.05101	3	31	6	0.206865	0	0.4083	28.8152	0.0625	15.0644	0.0837838	0.000848219
2568	2019	0.1172	3	31	6	0.217961	0	0.4177	28.9701	0.0625	15.0644	0.0837838	0.000848219
2570	2011	0.101747	3	32	6	0.257418	0	0.3866	28.8041	0.0625	15.9912	0.0864865	0.000900405
2570	2012	0.111502	3	32	6	0.256609	0	0.4001	28.8742	0.0625	15.9912	0.0864865	0.000900405
2570	2013	0.141601	3	32	6	0.231545	0	0.4016	28.9596	0.0625	15.9912	0.0864865	0.000900405
2570	2014	0.013369	3	32	6	0.244523	0	0.4016	29.0216	0.0625	15.9912	0.0864865	0.000900405
2570	2015	0.016807	3	32	6	0.311223	0	0.3306	29.087	0.0625	15.9912	0.0864865	0.000900405
2570	2016	-0.128522	4	31	6	0.516049	0	0.3306	29.1839	0.0833333	31.318	0.0837838	0.0017634
2570	2017	-0.209589	4	31	6	0.62758	0	0.3421	29.2752	0.0833333	31.318	0.0837838	0.0017634
2570	2018	0.010027	4	31	6	0.633832	0	0.2913	29.3573	0.0833333	31.318	0.0837838	0.0017634
2570	2019	-0.021783	4	31	6	0.604806	0	0.2913	29.4612	0.0833333	31.318	0.0837838	0.0017634
2582	2012	0.063341	1	20	2	0.196444	0	0.4066	28.7162	0.0208333	-5.63807	0.0540541	-0.000317459
2582	2013	0.066312	1	20	2	0.115227	0	0.4066	28.8001	0.0208333	-5.63807	0.0540541	-0.000317459
2582	2014	0.023962	1	20	2	0.375186	0	0.3862	28.882	0.0208333	-5.63807	0.0540541	-0.000317459
2582	2015	-0.00136	1	20	2	0.418692	0	0.3825	28.9394	0.0208333	-5.63807	0.0540541	-0.000317459
2582	2016	0.007747	1	20	2	0.368271	0	0.3059	29.029	0.0208333	-5.63807	0.0540541	-0.000317459
2582	2017	0.018892	1	20	2	0.364647	0	0.3059	29.1251	0.0208333	-5.63807	0.0540541	-0.000317459
2582	2018	0.019679	1	20	2	0.396236	0	0.2507	29.2008	0.0208333	-5.63807	0.0540541	-0.000317459
2582	2019	0.029744	1	20	2	0.470304	0	0.2507	29.3222	0.0208333	-5.63807	0.0540541	-0.000317459
2597	2013	0.050815	3	32	4	0.336871	0	0.5896	28.2849	0.0625	15.9912	0.0864865	0.000900405
2597	2014	0.04092	3	32	4	0.366595	0	0.5057	28.3657	0.0625	15.9912	0.0864865	0.000900405
2597	2015	0.050535	3	32	4	0.3964	0	0.5091	28.4197	0.0625	15.9912	0.0864865	0.000900405
2597	2016	0.131172	3	32	4	0.382996	0	0.5179	28.5233	0.0625	15.9912	0.0864865	0.000900405
2597	2017	0.184054	3	32	4	0.392133	0	0.4425	28.6249	0.0625	15.9912	0.0864865	0.000900405
2597	2018	0.160077	3	32	4	0.311651	0	0.4483	28.7299	0.0625	15.9912	0.0864865	0.000900405
2597	2019	0.131454	3	32	4	0.271114	0	0.4483	28.9424	0.0625	15.9912	0.0864865	0.000900405
2604	2011	0.040474	2	12	5	0.220506	0	0.2252	29.1431	0.0416667	0.200952	0.0324324	1.13148e-05
2604	2012	0.02923	2	12	5	0.304735	0	0.2255	29.2407	0.0416667	0.200952	0.0324324	1.13148e-05
2604	2013	0.027797	2	12	5	0.313706	0	0.2255	29.3399	0.0416667	0.200952	0.0324324	1.13148e-05
2604	2014	0.031196	2	12	5	0.318253	0	0.1785	29.4132	0.0416667	0.200952	0.0324324	1.13148e-05
2604	2015	0.017828	2	12	5	0.297858	0	0.1785	29.4716	0.0416667	0.200952	0.0324324	1.13148e-05
2604	2016	0.02761	5	24	8	0.277957	0	0.1827	29.5483	0.104167	27.0839	0.0648649	0.00152499
2604	2017	-0.860202	2	12	5	1.06975	0	0.184	29.6139	0.0416667	0.200952	0.0324324	1.13148e-05
2604	2018	-1.88023	2	12	5	3.16562	0	0.1741	29.6653	0.0416667	0.200952	0.0324324	1.13148e-05
2604	2019	-0.722633	2	12	5	4.59628	0	0.1741	29.5921	0.0416667	0.200952	0.0324324	1.13148e-05
2626	2011	0.092052	0	6	2	0.148999	0	0.35	28.1941	0	18.1327	0.0162162	0.00102098
2626	2012	0.07533	0	6	2	0.0598376	0	0.35	28.3091	0	18.1327	0.0162162	0.00102098
2626	2013	0.07231	0	6	2	0.0654676	0	0.35	28.4135	0	18.1327	0.0162162	0.00102098
2626	2014	0.123799	0	6	2	0.0941098	0	0.35	28.5088	0	18.1327	0.0162162	0.00102098
2626	2015	0.039661	0	6	2	0.444351	0	0.35	28.5858	0	18.1327	0.0162162	0.00102098
2626	2016	0.096767	0	6	2	0.296992	0	0.3534	28.6892	0	18.1327	0.0162162	0.00102098
2626	2017	0.13988	0	6	2	0.250737	0	0.3534	28.7998	0	18.1327	0.0162162	0.00102098
2626	2018	0.14959	0	6	2	0.341471	0	0.3534	28.9065	0	18.1327	0.0162162	0.00102098
2626	2019	0.096598	0	6	2	0.371134	0	0.3534	29.0755	0	18.1327	0.0162162	0.00102098
2631	2011	0.063653	5	43	6	0.126384	0	0.5575	29.2225	0.104167	82.6936	0.116216	0.00465617
2631	2012	0.054614	3	35	4	0.0896756	0	0.5575	29.3185	0.0625	18.7717	0.0945946	0.00105696
2631	2013	0.058352	3	35	4	0.17443	0	0.5499	29.4187	0.0625	18.7717	0.0945946	0.00105696
2631	2014	0.077084	3	35	4	0.148054	0	0.5495	29.5042	0.0625	18.7717	0.0945946	0.00105696
2631	2015	0.077174	3	35	4	0.114211	0	0.5495	29.5786	0.0625	18.7717	0.0945946	0.00105696
2631	2016	0.100251	3	35	4	0.227195	0	0.5486	29.6773	0.0625	18.7717	0.0945946	0.00105696
2631	2017	0.039768	5	45	6	0.276898	0	0.5486	29.7813	0.104167	88.5473	0.121622	0.00498577
2631	2018	0.041245	5	45	6	0.31862	0	0.5343	29.8567	0.104167	88.5473	0.121622	0.00498577
2631	2019	0.020363	5	45	6	0.430449	0	0.5333	29.9299	0.104167	88.5473	0.121622	0.00498577
2646	2012	0.140064	1	4	1	0.172509	0	0.65	25.9669	0.0208333	11.5327	0.0108108	0.000649361
2646	2013	0.156619	1	4	1	0.143518	0	0.65	26.0808	0.0208333	11.5327	0.0108108	0.000649361
2646	2014	0.126774	1	4	1	0.111172	0	0.65	26.1628	0.0208333	11.5327	0.0108108	0.000649361
2646	2015	0.083338	1	4	1	0.141593	0	0.6503	26.211	0.0208333	11.5327	0.0108108	0.000649361
2646	2016	0.066477	1	4	1	0.220785	0	0.6503	26.2733	0.0208333	11.5327	0.0108108	0.000649361
2646	2017	-0.036951	1	4	1	0.137341	0	0.6503	26.2935	0.0208333	11.5327	0.0108108	0.000649361
2646	2018	0.034623	1	4	1	0.191409	0	0.6552	26.3811	0.0208333	11.5327	0.0108108	0.000649361
2646	2019	0.007684	1	4	1	0.158834	0	0.6141	26.4156	0.0208333	11.5327	0.0108108	0.000649361
2661	2012	0.094144	4	15	5	0.216681	0	0.6139	28.4265	0.0833333	0.488756	0.0405405	2.752e-05
2661	2013	0.087956	4	15	5	0.27608	0	0.6139	28.5321	0.0833333	0.488756	0.0405405	2.752e-05
2661	2014	0.062284	4	15	5	0.282488	0	0.5937	28.6257	0.0833333	0.488756	0.0405405	2.752e-05
2661	2015	0.04311	4	15	5	0.185897	0	0.5784	28.6924	0.0833333	0.488756	0.0405405	2.752e-05
2661	2016	0.055384	4	15	5	0.151418	0	0.4405	28.7801	0.0833333	0.488756	0.0405405	2.752e-05
2661	2017	0.037495	4	15	5	0.279399	0	0.4449	28.8519	0.0833333	0.488756	0.0405405	2.752e-05
2661	2018	0.046712	4	15	5	0.434023	0	0.348	28.9237	0.0833333	0.488756	0.0405405	2.752e-05
2661	2019	0.050152	4	15	5	0.454565	0	0.28	29.0111	0.0833333	0.488756	0.0405405	2.752e-05
2674	2012	0.089797	2	11	2	0.132092	0	0.3531	28.3091	0.0416667	0.274122	0.0297297	1.54348e-05
2674	2013	0.092644	2	11	2	0.189959	0	0.3489	28.4135	0.0416667	0.274122	0.0297297	1.54348e-05
2674	2014	0.051728	2	11	2	0.302884	0	0.3485	28.5088	0.0416667	0.274122	0.0297297	1.54348e-05
2674	2015	0.005216	2	11	2	0.376356	0	0.3495	28.5858	0.0416667	0.274122	0.0297297	1.54348e-05
2674	2016	0.023498	2	11	2	0.124678	0	0.2795	28.6892	0.0416667	0.274122	0.0297297	1.54348e-05
2674	2017	0.017045	2	10	2	0.112278	0	0.2804	28.7998	0.0416667	0.347293	0.027027	1.95548e-05
2674	2018	0.039045	2	10	2	0.218842	0	0.2805	28.9065	0.0416667	0.347293	0.027027	1.95548e-05
2674	2019	0.039593	2	11	2	0.224947	0	0.2805	29.0755	0.0416667	0.274122	0.0297297	1.54348e-05
2679	2012	0.058652	2	5	3	0.327524	1	0.7032	28.3091	0.0416667	0.713146	0.0135135	4.01546e-05
2695	2014	0.061644	1	15	6	0.073802	0	0.5091	28.083	0.0208333	-0.272219	0.0405405	-1.53276e-05
2695	2015	0.035467	1	15	6	0.152932	0	0.5091	28.1453	0.0208333	-0.272219	0.0405405	-1.53276e-05
2695	2016	0.048684	1	15	6	0.157595	0	0.5159	28.2462	0.0208333	-0.272219	0.0405405	-1.53276e-05
2695	2017	0.07065	1	15	6	0.155882	0	0.5159	28.3245	0.0208333	-0.272219	0.0405405	-1.53276e-05
2695	2018	0.072062	1	15	6	0.225646	0	0.3852	28.4188	0.0208333	-0.272219	0.0405405	-1.53276e-05
2695	2019	0.081836	1	15	6	0.20588	0	0.3856	28.5376	0.0208333	-0.272219	0.0405405	-1.53276e-05
2696	2012	0.066337	0	0	1	0.2616	0	0.4403	27.8961	0	30.5717	0	0.00172138
2696	2013	0.041125	0	0	1	0.29783	0	0.4403	27.9991	0	30.5717	0	0.00172138
2696	2014	0.035302	0	0	1	0.417202	0	0.4403	28.0804	0	30.5717	0	0.00172138
2696	2015	0.032501	0	0	1	0.432883	0	0.4403	28.15	0	30.5717	0	0.00172138
2696	2016	0.035127	0	0	1	0.414065	0	0.4403	28.2363	0	30.5717	0	0.00172138
2696	2017	0.034929	0	0	1	0.357314	0	0.3569	28.2475	0	30.5717	0	0.00172138
2696	2018	0.019508	0	0	1	0.37934	0	0.3374	28.3416	0	30.5717	0	0.00172138
2696	2019	-0.095411	0	0	1	0.526952	0	0.3818	28.3842	0	30.5717	0	0.00172138
2702	2012	0.068527	2	9	2	0.184541	0	0.2362	28.3091	0.0416667	0.420464	0.0243243	2.36748e-05
2702	2013	0.034243	2	11	2	0.191174	0	0.2362	28.4135	0.0416667	0.274122	0.0297297	1.54348e-05
2702	2014	0.017385	2	11	2	0.242395	0	0.2362	28.5088	0.0416667	0.274122	0.0297297	1.54348e-05
2702	2015	-0.041019	2	11	2	0.22365	0	0.2362	28.5858	0.0416667	0.274122	0.0297297	1.54348e-05
2702	2016	0.010557	2	11	2	0.367859	0	0.1828	28.6892	0.0416667	0.274122	0.0297297	1.54348e-05
2702	2017	-0.025401	2	11	2	0.282909	0	0.1828	28.7998	0.0416667	0.274122	0.0297297	1.54348e-05
2702	2018	0.030244	2	11	2	0.3029	0	0.1867	28.9065	0.0416667	0.274122	0.0297297	1.54348e-05
2702	2019	0.005719	2	11	2	0.340776	0	0.1867	29.0755	0.0416667	0.274122	0.0297297	1.54348e-05
2714	2013	0.093933	0	6	2	0.611435	0	0.6506	28.8001	0	18.1327	0.0162162	0.00102098
2714	2014	0.019469	0	6	2	0.52705	0	0.488	28.882	0	18.1327	0.0162162	0.00102098
2714	2015	0.084308	0	6	2	0.501664	0	0.476	28.9394	0	18.1327	0.0162162	0.00102098
2714	2016	0.179556	0	6	2	0.562191	0	0.476	29.029	0	18.1327	0.0162162	0.00102098
2714	2017	0.098381	0	6	2	0.470293	0	0.4248	29.1251	0	18.1327	0.0162162	0.00102098
2714	2018	0.017696	0	6	2	0.540658	0	0.4248	29.2008	0	18.1327	0.0162162	0.00102098
2714	2019	0.119812	0	6	2	0.400385	0	0.4085	29.3222	0	18.1327	0.0162162	0.00102098
2726	2014	0.059488	1	10	2	0.129539	0	0.4683	29.4132	0.0208333	5.09363	0.027027	0.000286804
2726	2015	0.06021	1	10	2	0.157664	0	0.4683	29.4716	0.0208333	5.09363	0.027027	0.000286804
2726	2016	0.102005	1	10	2	0.196462	0	0.4596	29.5483	0.0208333	5.09363	0.027027	0.000286804
2726	2017	0.078006	1	10	2	0.201419	0	0.4596	29.6139	0.0208333	5.09363	0.027027	0.000286804
2726	2018	0.054782	1	10	2	0.400881	0	0.2596	29.6653	0.0208333	5.09363	0.027027	0.000286804
2726	2019	0.047074	1	10	2	0.594291	0	0.2992	29.5921	0.0208333	5.09363	0.027027	0.000286804
2732	2014	0.082015	3	14	3	0.229945	1	0.4097	29.5451	0.0625	-0.691731	0.0378378	-3.89488e-05
2732	2015	0.093118	3	14	3	0.219918	1	0.4097	29.6163	0.0625	-0.691731	0.0378378	-3.89488e-05
2732	2016	0.09195	3	14	3	0.247371	1	0.4097	29.7211	0.0625	-0.691731	0.0378378	-3.89488e-05
2732	2017	0.092847	3	14	3	0.276133	1	0.4097	29.825	0.0625	-0.691731	0.0378378	-3.89488e-05
2732	2018	0.034343	3	14	3	0.305513	1	0.4097	29.906	0.0625	-0.691731	0.0378378	-3.89488e-05
2732	2019	0.095996	3	14	3	0.225135	1	0.4097	30.0075	0.0625	-0.691731	0.0378378	-3.89488e-05
2746	2018	0.136278	2	13	2	0.197442	0	0.2882	29.6653	0.0416667	0.127781	0.0351351	7.19487e-06
2746	2019	0.246142	2	13	2	0.201509	0	0.2892	29.5921	0.0416667	0.127781	0.0351351	7.19487e-06
2772	2015	0.068346	0	0	2	0.38319	0	0.3565	27.2439	0	30.5717	0	0.00172138
2772	2016	0.050189	0	0	2	0.286855	0	0.2972	27.3026	0	30.5717	0	0.00172138
2772	2017	0.034896	0	0	2	0.356056	0	0.2972	27.338	0	30.5717	0	0.00172138
2772	2018	0.027436	0	0	2	0.359386	0	0.2972	27.4382	0	30.5717	0	0.00172138
2772	2019	0.013769	0	0	2	0.480916	0	0.2995	27.4939	0	30.5717	0	0.00172138
2820	2016	0.088116	6	42	7	0.0610292	1	0.3035	28.2124	0.125	107.02	0.113514	0.00602593
2820	2017	0.085027	6	42	7	0.046507	1	0.3035	28.2489	0.125	107.02	0.113514	0.00602593
2820	2018	0.074329	6	42	7	0.0421471	1	0.3035	28.2628	0.125	107.02	0.113514	0.00602593
2820	2019	0.075075	6	42	7	0.0437806	1	0.3035	27.9749	0.125	107.02	0.113514	0.00602593
2840	2016	0.060381	1	15	4	0.399391	0	0.5638	29.1839	0.0208333	-0.272219	0.0405405	-1.53276e-05
2840	2017	0.075347	1	15	4	0.218551	0	0.4228	29.2752	0.0208333	-0.272219	0.0405405	-1.53276e-05
2840	2018	0.079542	1	15	4	0.338513	0	0.4291	29.3573	0.0208333	-0.272219	0.0405405	-1.53276e-05
2840	2019	0.053026	1	15	4	0.449113	0	0.4146	29.4612	0.0208333	-0.272219	0.0405405	-1.53276e-05
2847	2016	0.148751	4	14	6	0.470982	0	0.5202	28.7801	0.0833333	-1.43807	0.0378378	-8.09726e-05
2847	2017	0.067618	4	14	6	0.38091	0	0.3902	28.8519	0.0833333	-1.43807	0.0378378	-8.09726e-05
2847	2018	0.061469	4	14	6	0.444614	0	0.3902	28.9237	0.0833333	-1.43807	0.0378378	-8.09726e-05
2847	2019	0.076868	4	14	6	0.530412	0	0.3768	29.0111	0.0833333	-1.43807	0.0378378	-8.09726e-05
2852	2017	0.072342	5	34	6	0.274117	0	0.2971	28.8519	0.104167	56.3522	0.0918919	0.00317298
2852	2018	0.080215	5	34	6	0.215973	0	0.2971	28.9237	0.104167	56.3522	0.0918919	0.00317298
2852	2019	0.045986	5	34	6	0.249465	0	0.2971	29.0111	0.104167	56.3522	0.0918919	0.00317298
2891	2017	0.084377	2	15	2	0.233575	0	0.3047	29.6139	0.0416667	-0.0185603	0.0405405	-1.04506e-06
2891	2018	0.043726	2	15	2	0.407649	0	0.3047	29.6653	0.0416667	-0.0185603	0.0405405	-1.04506e-06
2891	2019	0.052528	2	15	2	0.443331	0	0.3046	29.5921	0.0416667	-0.0185603	0.0405405	-1.04506e-06
2910	2017	0.037895	1	5	1	0.374811	0	0.1719	27.338	0.0208333	10.4595	0.0135135	0.000588935
2910	2018	0.03102	1	5	1	0.421707	0	0.1719	27.4382	0.0208333	10.4595	0.0135135	0.000588935
2910	2019	0.020588	1	5	1	0.508407	0	0.1689	27.4939	0.0208333	10.4595	0.0135135	0.000588935
2946	2018	0.058153	1	15	1	0.636351	0	0.7288	29.0341	0.0208333	-0.272219	0.0405405	-1.53276e-05
2946	2019	0.046876	1	15	1	0.616643	0	0.656	29.1704	0.0208333	-0.272219	0.0405405	-1.53276e-05
2956	2019	0.09514	0	15	1	0.189772	0	0.211	28.3842	0	-0.525877	0.0405405	-2.96101e-05
300087	2010	0.056271	3	25	5	0.0893628	0	0.0877	27.8428	0.0625	9.50339	0.0675676	0.000535101
300087	2011	0.029862	3	25	5	0.274417	0	0.0877	28.0563	0.0625	9.50339	0.0675676	0.000535101
300087	2012	0.035516	3	25	5	0.317296	0	0.0877	28.174	0.0625	9.50339	0.0675676	0.000535101
300087	2013	0.02475	3	25	5	0.278869	0	0.1139	28.2849	0.0625	9.50339	0.0675676	0.000535101
300087	2014	0.023059	3	25	5	0.304966	0	0.1139	28.3657	0.0625	9.50339	0.0675676	0.000535101
300087	2015	0.038702	3	25	5	0.2905	0	0.0949	28.4197	0.0625	9.50339	0.0675676	0.000535101
300087	2016	0.036635	3	25	4	0.388341	0	0.1093	28.5233	0.0625	9.50339	0.0675676	0.000535101
300087	2017	0.061048	3	25	4	0.3873	0	0.1072	28.6249	0.0625	9.50339	0.0675676	0.000535101
300087	2018	0.048608	3	25	4	0.446393	0	0.215	28.7299	0.0625	9.50339	0.0675676	0.000535101
300087	2019	0.050134	3	26	4	0.627548	0	0.215	28.9424	0.0625	10.4302	0.0702703	0.000587287
300094	2010	0.037882	1	1	1	0.213047	0	0.4526	29.1574	0.0208333	14.7522	0.0027027	0.00083064
300094	2011	0.005668	1	1	1	0.202872	0	0.4526	29.3027	0.0208333	14.7522	0.0027027	0.00083064
300094	2012	-0.107142	1	1	1	0.324114	0	0.4526	29.3727	0.0208333	14.7522	0.0027027	0.00083064
300094	2013	0.022193	1	1	1	0.367781	0	0.4526	29.4632	0.0208333	14.7522	0.0027027	0.00083064
300094	2014	0.081851	1	1	1	0.376156	0	0.4012	29.5451	0.0208333	14.7522	0.0027027	0.00083064
300094	2015	0.008769	1	1	1	0.332383	0	0.3268	29.6163	0.0208333	14.7522	0.0027027	0.00083064
300094	2016	0.030003	1	1	1	0.420507	0	0.3272	29.7211	0.0208333	14.7522	0.0027027	0.00083064
300094	2017	0.036261	1	1	1	0.509695	0	0.3249	29.825	0.0208333	14.7522	0.0027027	0.00083064
300094	2018	0.046499	1	1	1	0.558747	0	0.2714	29.906	0.0208333	14.7522	0.0027027	0.00083064
300094	2019	-0.094181	1	1	1	0.543764	0	0.2339	30.0075	0.0208333	14.7522	0.0027027	0.00083064
300106	2010	0.046418	2	2	2	0.277445	1	0.4432	27.0217	0.0416667	0.932658	0.00540541	5.25145e-05
300106	2011	0.046476	2	2	2	0.307176	1	0.4432	27.217	0.0416667	0.932658	0.00540541	5.25145e-05
300106	2012	0.027708	2	2	2	0.403089	1	0.4432	27.344	0.0416667	0.932658	0.00540541	5.25145e-05
300106	2013	0.023257	2	2	2	0.463592	1	0.4432	27.4619	0.0416667	0.932658	0.00540541	5.25145e-05
300106	2014	0.01763	2	2	2	0.568291	1	0.4432	27.5556	0.0416667	0.932658	0.00540541	5.25145e-05
300106	2015	0.009235	2	2	2	0.677923	1	0.4432	27.5611	0.0416667	0.932658	0.00540541	5.25145e-05
300106	2016	-0.016865	2	2	2	0.605477	1	0.4419	27.5954	0.0416667	0.932658	0.00540541	5.25145e-05
300106	2017	-0.155186	2	2	2	0.704547	1	0.4229	27.7155	0.0416667	0.932658	0.00540541	5.25145e-05
300106	2018	0.010805	2	2	2	0.384965	1	0.4217	27.8298	0.0416667	0.932658	0.00540541	5.25145e-05
300106	2019	-0.048719	2	2	2	0.394957	1	0.4182	27.9383	0.0416667	0.932658	0.00540541	5.25145e-05
300138	2010	0.059997	1	17	7	0.187923	0	0.0998	28.3437	0.0208333	-2.41856	0.0459459	-0.00013618
300138	2011	0.066315	1	17	7	0.131882	0	0.0998	28.5278	0.0208333	-2.41856	0.0459459	-0.00013618
300138	2012	0.040494	1	17	7	0.309721	0	0.0998	28.6084	0.0208333	-2.41856	0.0459459	-0.00013618
300138	2013	0.006536	1	17	7	0.393014	0	0.0998	28.6763	0.0208333	-2.41856	0.0459459	-0.00013618
300138	2014	0.013707	1	17	7	0.331313	0	0.0998	28.7101	0.0208333	-2.41856	0.0459459	-0.00013618
300138	2015	0.034333	1	17	7	0.283296	0	0.1873	28.7231	0.0208333	-2.41856	0.0459459	-0.00013618
300138	2016	0.040079	1	17	7	0.388163	0	0.1858	28.7964	0.0208333	-2.41856	0.0459459	-0.00013618
300138	2017	0.044785	1	17	7	0.434726	0	0.1858	28.8553	0.0208333	-2.41856	0.0459459	-0.00013618
300138	2018	0.042425	1	17	7	0.481641	0	0.1912	28.9122	0.0208333	-2.41856	0.0459459	-0.00013618
300138	2019	0.042123	1	17	7	0.613701	0	0.1918	28.8868	0.0208333	-2.41856	0.0459459	-0.00013618
300146	2010	0.052522	3	14	3	0.0737198	0	0.5749	29.1574	0.0625	-0.691731	0.0378378	-3.89488e-05
300146	2011	0.098426	3	14	3	0.0728804	0	0.5749	29.3027	0.0625	-0.691731	0.0378378	-3.89488e-05
300146	2012	0.133202	3	14	3	0.0843875	0	0.5749	29.3727	0.0625	-0.691731	0.0378378	-3.89488e-05
300146	2013	0.171743	3	14	3	0.0906394	0	0.5749	29.4632	0.0625	-0.691731	0.0378378	-3.89488e-05
300146	2014	0.186065	3	14	3	0.0938401	0	0.5733	29.5451	0.0625	-0.691731	0.0378378	-3.89488e-05
300146	2015	0.12646	3	14	3	0.071666	0	0.4881	29.6163	0.0625	-0.691731	0.0378378	-3.89488e-05
300146	2016	0.095274	3	14	3	0.117233	0	0.4833	29.7211	0.0625	-0.691731	0.0378378	-3.89488e-05
300146	2017	0.125426	3	14	3	0.160568	0	0.4834	29.825	0.0625	-0.691731	0.0378378	-3.89488e-05
300146	2018	0.092788	3	14	3	0.296462	0	0.4838	29.906	0.0625	-0.691731	0.0378378	-3.89488e-05
300146	2019	-0.049821	3	14	3	0.288009	0	0.449	30.0075	0.0625	-0.691731	0.0378378	-3.89488e-05
300175	2010	0.12391	2	17	2	0.483118	0	0.5328	28.9963	0.0416667	-0.164902	0.0459459	-9.28501e-06
300175	2011	0.074303	2	17	2	0.12622	0	0.3984	29.1431	0.0416667	-0.164902	0.0459459	-9.28501e-06
300175	2012	0.027939	2	17	2	0.13977	0	0.3984	29.2407	0.0416667	-0.164902	0.0459459	-9.28501e-06
300175	2013	0.015603	2	17	2	0.345953	0	0.3984	29.3399	0.0416667	-0.164902	0.0459459	-9.28501e-06
300175	2014	0.059637	2	17	2	0.39231	0	0.2989	29.4132	0.0416667	-0.164902	0.0459459	-9.28501e-06
300175	2015	0.023861	2	17	2	0.396675	0	0.2246	29.4716	0.0416667	-0.164902	0.0459459	-9.28501e-06
300175	2016	0.032233	2	17	2	0.335094	0	0.2246	29.5483	0.0416667	-0.164902	0.0459459	-9.28501e-06
300175	2017	0.04407	2	17	2	0.0779332	0	0.2246	29.6139	0.0416667	-0.164902	0.0459459	-9.28501e-06
300175	2018	0.041423	2	17	2	0.299574	0	0.2246	29.6653	0.0416667	-0.164902	0.0459459	-9.28501e-06
300175	2019	0.017484	2	17	2	0.338301	0	0.1273	29.5921	0.0416667	-0.164902	0.0459459	-9.28501e-06
300189	2010	0.140134	1	1	1	0.200612	0	0.2988	26.0533	0.0208333	14.7522	0.0027027	0.00083064
300189	2011	0.04574	1	1	1	0.0351742	0	0.2241	26.2537	0.0208333	14.7522	0.0027027	0.00083064
300189	2012	0.042959	1	1	1	0.0952623	0	0.2241	26.3777	0.0208333	14.7522	0.0027027	0.00083064
300189	2013	0.020828	1	1	1	0.129791	0	0.2241	26.4845	0.0208333	14.7522	0.0027027	0.00083064
300189	2014	-0.07321	1	1	1	0.152389	0	0.1773	26.5814	0.0208333	14.7522	0.0027027	0.00083064
300189	2015	6.9e-05	1	1	1	0.100483	0	0.1773	26.6375	0.0208333	14.7522	0.0027027	0.00083064
300189	2016	0.008791	1	1	1	0.353604	0	0.1773	26.7279	0.0208333	14.7522	0.0027027	0.00083064
300189	2017	0.000504	1	1	1	0.17312	0	0.1392	26.8242	0.0208333	14.7522	0.0027027	0.00083064
300189	2018	0.01137	1	1	1	0.0593524	0	0.1392	26.9037	0.0208333	14.7522	0.0027027	0.00083064
300189	2019	-0.301219	1	1	1	0.0689075	0	0.18	26.9978	0.0208333	14.7522	0.0027027	0.00083064
300268	2011	0.065252	4	11	4	0.447135	0	0.2999	28.3075	0.0833333	-7.21856	0.0297297	-0.000406451
300268	2012	-0.003712	4	11	4	0.470642	0	0.2999	28.4265	0.0833333	-7.21856	0.0297297	-0.000406451
300268	2013	-0.398385	4	11	4	0.364862	0	0.2999	28.5321	0.0833333	-7.21856	0.0297297	-0.000406451
300268	2014	0.01207	4	11	4	0.280532	0	0.2618	28.6257	0.0833333	-7.21856	0.0297297	-0.000406451
300401	2014	0.04919	1	15	4	0.0612036	0	0.3791	29.0216	0.0208333	-0.272219	0.0405405	-1.53276e-05
300401	2015	0.015326	1	15	4	0.0962288	0	0.3841	29.087	0.0208333	-0.272219	0.0405405	-1.53276e-05
300401	2016	0.049904	1	15	4	0.141447	0	0.3791	29.1839	0.0208333	-0.272219	0.0405405	-1.53276e-05
300401	2017	0.09349	1	15	4	0.0815271	0	0.3663	29.2752	0.0208333	-0.272219	0.0405405	-1.53276e-05
300401	2018	0.186727	1	15	4	0.0513946	0	0.361	29.3573	0.0208333	-0.272219	0.0405405	-1.53276e-05
300401	2019	0.165275	1	15	4	0.161845	0	0.361	29.4612	0.0208333	-0.272219	0.0405405	-1.53276e-05
300498	2015	0.202734	3	15	4	0.296482	0	0.0415	29.6163	0.0625	0.235098	0.0405405	1.32375e-05
300498	2016	0.29533	3	15	4	0.242742	0	0.0415	29.7211	0.0625	0.235098	0.0405405	1.32375e-05
300498	2017	0.142722	3	15	4	0.319545	0	0.0415	29.825	0.0625	0.235098	0.0405405	1.32375e-05
300498	2018	0.07889	3	15	4	0.340621	0	0.0408	29.906	0.0625	0.235098	0.0405405	1.32375e-05
300498	2019	0.220261	3	15	4	0.288977	0	0.0408	30.0075	0.0625	0.235098	0.0405405	1.32375e-05
300511	2016	0.043251	4	31	6	0.47579	0	0.4002	28.667	0.0833333	31.318	0.0837838	0.0017634
300511	2017	0.031825	4	31	6	0.630809	0	0.394	28.7505	0.0833333	31.318	0.0837838	0.0017634
300511	2018	0.032054	4	31	6	0.596676	0	0.394	28.8152	0.0833333	31.318	0.0837838	0.0017634
300511	2019	0.054406	4	31	6	0.547131	0	0.31	28.9701	0.0833333	31.318	0.0837838	0.0017634
300591	2016	0.052019	3	14	3	0.604892	0	0.3866	29.7211	0.0625	-0.691731	0.0378378	-3.89488e-05
300591	2017	0.036651	3	14	3	0.552056	0	0.2899	29.825	0.0625	-0.691731	0.0378378	-3.89488e-05
300591	2018	0.038488	3	14	3	0.529112	0	0.2899	29.906	0.0625	-0.691731	0.0378378	-3.89488e-05
300591	2019	0.023155	3	14	3	0.525272	0	0.2899	30.0075	0.0625	-0.691731	0.0378378	-3.89488e-05
300673	2017	0.108501	0	1	3	0.133552	0	0.3688	29.2752	0	28.4985	0.0027027	0.00160465
300673	2018	0.119837	0	1	3	0.171409	0	0.3628	29.3573	0	28.4985	0.0027027	0.00160465
300673	2019	0.038381	0	1	3	0.241963	0	0.3622	29.4612	0	28.4985	0.0027027	0.00160465
300761	2018	0.228335	3	43	7	0.271239	0	0.2597	29.8567	0.0625	26.1863	0.116216	0.00147445
300761	2019	0.229316	3	43	7	0.20328	0	0.2331	29.9299	0.0625	26.1863	0.116216	0.00147445
300765	2019	0.095895	4	22	1	0.153228	0	0.7402	28.8868	0.0833333	13.9766	0.0594595	0.000786969
300791	2019	0.060417	0	2	1	0.175499	0	0.432	30.0075	0	26.4253	0.00540541	0.00148791
600059	2010	0.044692	4	31	6	0.254465	1	0.4055	28.6507	0.0833333	31.318	0.0837838	0.0017634
600059	2011	0.055388	4	31	6	0.264034	1	0.4055	28.8041	0.0833333	31.318	0.0837838	0.0017634
600059	2012	0.053621	4	28	6	0.320411	1	0.4055	28.8742	0.0833333	25.5375	0.0756757	0.00143792
600059	2013	0.040422	4	28	6	0.298532	1	0.4055	28.9596	0.0833333	25.5375	0.0756757	0.00143792
600059	2014	0.042964	4	28	6	0.136517	1	0.4139	29.0216	0.0833333	25.5375	0.0756757	0.00143792
600059	2015	0.030334	4	28	6	0.136268	1	0.4139	29.087	0.0833333	25.5375	0.0756757	0.00143792
600059	2016	0.026604	4	28	6	0.140569	1	0.4139	29.1839	0.0833333	25.5375	0.0756757	0.00143792
600059	2017	0.035451	4	28	6	0.136639	1	0.4139	29.2752	0.0833333	25.5375	0.0756757	0.00143792
600059	2018	0.035923	4	28	6	0.146292	1	0.4139	29.3573	0.0833333	25.5375	0.0756757	0.00143792
600059	2019	0.042265	4	31	6	0.153848	1	0.4139	29.4612	0.0833333	31.318	0.0837838	0.0017634
600073	2010	-0.004246	3	30	6	0.60664	1	0.5074	28.1714	0.0625	14.1375	0.0810811	0.000796032
600073	2011	0.034997	3	30	6	0.537981	1	0.3627	28.2831	0.0625	14.1375	0.0810811	0.000796032
600073	2012	0.024603	3	30	6	0.606852	1	0.3627	28.3332	0.0625	14.1375	0.0810811	0.000796032
600073	2013	0.029679	3	30	6	0.594477	1	0.3627	28.4112	0.0625	14.1375	0.0810811	0.000796032
600073	2014	0.01144	3	30	6	0.500862	1	0.3182	28.4883	0.0625	14.1375	0.0810811	0.000796032
600073	2015	0.02953	3	30	6	0.533884	1	0.3182	28.5522	0.0625	14.1375	0.0810811	0.000796032
600073	2016	0.0396	3	30	6	0.555175	1	0.3182	28.667	0.0625	14.1375	0.0810811	0.000796032
600073	2017	0.041279	3	30	6	0.512717	1	0.3182	28.7505	0.0625	14.1375	0.0810811	0.000796032
600073	2018	0.033651	3	30	6	0.50264	1	0.3182	28.8152	0.0625	14.1375	0.0810811	0.000796032
600073	2019	0.040847	3	30	6	0.524779	1	0.3182	28.9701	0.0625	14.1375	0.0810811	0.000796032
600076	2015	0.07356	3	14	3	0.306333	0	0.2131	28.7145	0.0625	-0.691731	0.0378378	-3.89488e-05
600076	2016	0.105843	3	14	3	0.192468	0	0.2131	28.8148	0.0625	-0.691731	0.0378378	-3.89488e-05
600076	2017	0.095071	3	14	3	0.297514	0	0.2131	28.8974	0.0625	-0.691731	0.0378378	-3.89488e-05
600076	2018	0.079572	3	14	3	0.352168	0	0.1598	29.0014	0.0625	-0.691731	0.0378378	-3.89488e-05
600076	2019	0.058836	3	14	3	0.368187	1	0.1998	29.1533	0.0625	-0.691731	0.0378378	-3.89488e-05
600097	2019	0.07088	3	30	1	0.294102	1	0.4226	28.9701	0.0625	14.1375	0.0810811	0.000796032
600108	2012	0.074884	1	5	1	0.28683	1	0.1644	27.0601	0.0208333	10.4595	0.0135135	0.000588935
600108	2013	0.05841	1	5	1	0.275234	1	0.1583	27.1738	0.0208333	10.4595	0.0135135	0.000588935
600108	2014	0.027563	1	5	1	0.374557	1	0.1485	27.2508	0.0208333	10.4595	0.0135135	0.000588935
600108	2015	0.016116	1	5	1	0.376104	1	0.1557	27.2439	0.0208333	10.4595	0.0135135	0.000588935
600108	2016	0.010066	1	5	1	0.392324	1	0.1557	27.3026	0.0208333	10.4595	0.0135135	0.000588935
600108	2017	0.012256	1	5	1	0.40794	1	0.1557	27.338	0.0208333	10.4595	0.0135135	0.000588935
600108	2018	0.00965	1	5	1	0.43891	1	0.1557	27.4382	0.0208333	10.4595	0.0135135	0.000588935
600108	2019	0.008609	1	5	1	0.4411	1	0.1557	27.4939	0.0208333	10.4595	0.0135135	0.000588935
600127	2010	0.004491	4	12	4	0.611961	1	0.2062	28.1034	0.0833333	-5.29173	0.0324324	-0.000297958
600127	2011	-0.050851	4	12	4	0.64366	1	0.1792	28.3075	0.0833333	-5.29173	0.0324324	-0.000297958
600127	2012	0.005136	4	12	4	0.628727	1	0.1702	28.4265	0.0833333	-5.29173	0.0324324	-0.000297958
600127	2013	0.008954	4	12	4	0.358304	1	0.2234	28.5321	0.0833333	-5.29173	0.0324324	-0.000297958
600127	2014	0.009461	4	12	4	0.329424	1	0.2234	28.6257	0.0833333	-5.29173	0.0324324	-0.000297958
600127	2015	-0.114491	4	12	4	0.502307	1	0.2234	28.6924	0.0833333	-5.29173	0.0324324	-0.000297958
600127	2016	0.005111	4	12	4	0.566709	1	0.2234	28.7801	0.0833333	-5.29173	0.0324324	-0.000297958
600127	2017	0.005084	4	12	4	0.609715	1	0.2234	28.8519	0.0833333	-5.29173	0.0324324	-0.000297958
600127	2018	-0.024772	4	12	4	0.647572	1	0.2234	28.9237	0.0833333	-5.29173	0.0324324	-0.000297958
600127	2019	0.004916	4	12	4	0.590087	1	0.2234	29.0111	0.0833333	-5.29173	0.0324324	-0.000297958
600132	2012	0.026446	0	7	0	0.601959	0	0.2	27.7629	0	16.0595	0.0189189	0.00090425
600132	2013	0.023436	0	7	0	0.585116	0	0.4254	27.8766	0	16.0595	0.0189189	0.00090425
600132	2014	-0.008025	0	7	0	0.638467	0	0.4254	27.9861	0	16.0595	0.0189189	0.00090425
600186	2012	0.009917	2	13	3	0.682943	1	0.119	28.7162	0.0416667	0.127781	0.0351351	7.19487e-06
600186	2013	-0.128997	2	13	3	0.801471	1	0.119	28.8001	0.0416667	0.127781	0.0351351	7.19487e-06
600186	2014	0.006263	2	13	3	0.788089	0	0.119	28.882	0.0416667	0.127781	0.0351351	7.19487e-06
600186	2015	-0.243439	2	13	3	0.994656	0	0.1036	28.9394	0.0416667	0.127781	0.0351351	7.19487e-06
600186	2016	0.00859	2	13	3	0.985628	0	0.1082	29.029	0.0416667	0.127781	0.0351351	7.19487e-06
600186	2017	-0.074427	2	13	3	1.05864	0	0.1178	29.1251	0.0416667	0.127781	0.0351351	7.19487e-06
600186	2018	-0.224834	2	13	3	1.28967	0	0.1178	29.2008	0.0416667	0.127781	0.0351351	7.19487e-06
600186	2019	0.013035	2	13	3	0.965825	0	0.1004	29.3222	0.0416667	0.127781	0.0351351	7.19487e-06
600189	2010	0.019068	2	12	6	0.467561	1	0.47	27.488	0.0416667	0.200952	0.0324324	1.13148e-05
600189	2011	0.027175	2	12	6	0.501596	1	0.47	27.6863	0.0416667	0.200952	0.0324324	1.13148e-05
600189	2012	0.011848	2	12	5	0.554563	1	0.469994	27.8083	0.0416667	0.200952	0.0324324	1.13148e-05
600189	2013	0.010946	2	12	5	0.583	1	0.469994	27.8969	0.0416667	0.200952	0.0324324	1.13148e-05
600189	2014	0.003158	2	12	5	0.632634	1	0.42569	27.9533	0.0416667	0.200952	0.0324324	1.13148e-05
600189	2015	0.006183	2	12	5	0.686285	1	0.42569	27.972	0.0416667	0.200952	0.0324324	1.13148e-05
600189	2016	0.000639	2	12	5	0.642276	1	0.42569	28.0215	0.0416667	0.200952	0.0324324	1.13148e-05
600189	2017	0.008436	2	12	5	0.573626	1	0.3736	28.0328	0.0416667	0.200952	0.0324324	1.13148e-05
600189	2018	0.007322	2	12	5	0.537619	1	0.3918	28.0414	0.0416667	0.200952	0.0324324	1.13148e-05
600189	2019	-0.285547	2	12	5	0.702781	1	0.3283	27.7903	0.0416667	0.200952	0.0324324	1.13148e-05
600197	2012	0.08208	0	0	0	0.517163	1	0.5051	27.344	0	30.5717	0	0.00172138
600197	2013	0.115371	0	0	0	0.353023	1	0.5051	27.4619	0	30.5717	0	0.00172138
600197	2014	0.116412	0	0	0	0.28394	1	0.5051	27.5556	0	30.5717	0	0.00172138
600197	2015	0.115523	0	0	0	0.249504	1	0.5051	27.5611	0	30.5717	0	0.00172138
600197	2016	0.102129	0	0	0	0.287797	1	0.5051	27.5954	0	30.5717	0	0.00172138
600197	2017	0.11628	0	0	0	0.271289	1	0.5051	27.7155	0	30.5717	0	0.00172138
600197	2018	0.130292	0	0	0	0.234317	1	0.4144	27.8298	0	30.5717	0	0.00172138
600197	2019	0.10384	0	0	0	0.330637	1	0.4143	27.9383	0	30.5717	0	0.00172138
600199	2011	0.156104	2	14	5	0.257415	1	0.3207	28.0563	0.0416667	0.0546103	0.0378378	3.07491e-06
600199	2012	0.188806	2	14	5	0.257404	1	0.3207	28.174	0.0416667	0.0546103	0.0378378	3.07491e-06
600199	2013	0.042017	2	14	5	0.316118	1	0.3207	28.2849	0.0416667	0.0546103	0.0378378	3.07491e-06
600199	2014	0.027505	2	14	5	0.310814	1	0.3207	28.3657	0.0416667	0.0546103	0.0378378	3.07491e-06
600199	2015	0.015817	2	14	5	0.321903	1	0.3207	28.4197	0.0416667	0.0546103	0.0378378	3.07491e-06
600199	2016	0.00536	2	14	5	0.313867	1	0.3207	28.5233	0.0416667	0.0546103	0.0378378	3.07491e-06
600199	2017	0.002923	2	14	5	0.281294	1	0.3207	28.6249	0.0416667	0.0546103	0.0378378	3.07491e-06
600199	2018	0.032167	2	14	5	0.265191	1	0.3207	28.7299	0.0416667	0.0546103	0.0378378	3.07491e-06
600199	2019	-0.055917	2	14	5	0.222588	1	0.271	28.9424	0.0416667	0.0546103	0.0378378	3.07491e-06
600238	2010	0.150592	1	1	1	0.434667	1	0.1341	26.0533	0.0208333	14.7522	0.0027027	0.00083064
600238	2011	-0.033536	1	1	1	0.546422	1	0.1772	26.2537	0.0208333	14.7522	0.0027027	0.00083064
600238	2012	0.099046	1	1	1	0.520635	1	0.1739	26.3777	0.0208333	14.7522	0.0027027	0.00083064
600238	2013	0.09451	1	1	1	0.375017	1	0.1739	26.4845	0.0208333	14.7522	0.0027027	0.00083064
600238	2014	0.029934	1	1	1	0.37372	1	0.1757	26.5814	0.0208333	14.7522	0.0027027	0.00083064
600238	2015	0.009975	1	1	1	0.323629	1	0.1757	26.6375	0.0208333	14.7522	0.0027027	0.00083064
600238	2016	-0.020408	1	1	1	0.503341	1	0.1757	26.7279	0.0208333	14.7522	0.0027027	0.00083064
600238	2017	-0.055046	1	1	1	0.606592	1	0.2084	26.8242	0.0208333	14.7522	0.0027027	0.00083064
600238	2018	0.027661	1	1	1	0.454239	1	0.2084	26.9037	0.0208333	14.7522	0.0027027	0.00083064
600238	2019	-0.227385	1	1	1	0.548274	0	0.2084	26.9978	0.0208333	14.7522	0.0027027	0.00083064
600251	2011	0.052831	0	0	2	0.634453	1	0.2106	27.217	0	30.5717	0	0.00172138
600251	2012	0.086235	0	0	2	0.578605	1	0.2106	27.344	0	30.5717	0	0.00172138
600251	2013	0.107157	0	0	2	0.486857	1	0.4432	27.4619	0	30.5717	0	0.00172138
600251	2014	0.048988	0	0	2	0.440978	1	0.4089	27.5556	0	30.5717	0	0.00172138
600251	2015	0.040152	0	0	2	0.432702	1	0.4089	27.5611	0	30.5717	0	0.00172138
600251	2016	0.013607	0	0	2	0.432836	1	0.4089	27.5954	0	30.5717	0	0.00172138
600251	2017	0.016687	0	0	2	0.542969	1	0.4089	27.7155	0	30.5717	0	0.00172138
600251	2018	0.014544	0	0	2	0.616843	1	0.4089	27.8298	0	30.5717	0	0.00172138
600251	2019	0.03559	0	0	2	0.499089	1	0.4089	27.9383	0	30.5717	0	0.00172138
600257	2018	0.009433	4	13	4	0.245769	0	0.2174	28.9237	0.0833333	-3.3649	0.0351351	-0.000189465
600257	2019	-0.091994	4	13	4	0.302799	0	0.2174	29.0111	0.0833333	-3.3649	0.0351351	-0.000189465
600298	2012	0.051451	0	7	2	0.476868	1	0.3937	28.4308	0	16.0595	0.0189189	0.00090425
600298	2013	0.028716	0	7	2	0.537558	1	0.3937	28.539	0	16.0595	0.0189189	0.00090425
600298	2014	0.028147	0	7	2	0.517451	1	0.3937	28.6382	0	16.0595	0.0189189	0.00090425
600298	2015	0.051432	0	7	2	0.472739	1	0.3937	28.7145	0	16.0595	0.0189189	0.00090425
600298	2016	0.085217	0	7	2	0.483932	1	0.3998	28.8148	0	16.0595	0.0189189	0.00090425
600298	2017	0.111203	0	7	2	0.490054	1	0.3998	28.8974	0	16.0595	0.0189189	0.00090425
600298	2018	0.100188	0	7	2	0.49297	1	0.3998	29.0014	0	16.0595	0.0189189	0.00090425
600298	2019	0.094874	0	7	2	0.465269	1	0.3998	29.1533	0	16.0595	0.0189189	0.00090425
600305	2012	-0.021166	2	26	5	0.799074	1	0.5194	29.3185	0.0416667	-0.823438	0.0702703	-4.63647e-05
600305	2013	0.017001	2	26	5	0.758304	1	0.5194	29.4187	0.0416667	-0.823438	0.0702703	-4.63647e-05
600305	2014	0.036387	2	26	5	0.410349	1	0.4383	29.5042	0.0416667	-0.823438	0.0702703	-4.63647e-05
600305	2015	0.105048	2	26	5	0.311769	1	0.4383	29.5786	0.0416667	-0.823438	0.0702703	-4.63647e-05
600305	2016	0.074318	2	26	5	0.268339	1	0.4463	29.6773	0.0416667	-0.823438	0.0702703	-4.63647e-05
600305	2017	0.109023	2	26	5	0.269066	1	0.4463	29.7813	0.0416667	-0.823438	0.0702703	-4.63647e-05
600305	2018	0.106598	2	26	5	0.254474	1	0.4463	29.8567	0.0416667	-0.823438	0.0702703	-4.63647e-05
600305	2019	0.110761	2	26	5	0.212473	1	0.4463	29.9299	0.0416667	-0.823438	0.0702703	-4.63647e-05
600313	2011	0.027425	6	41	6	0.218266	1	0.3291	28.1166	0.125	103.094	0.110811	0.00580482
600313	2012	0.029397	6	41	6	0.297268	1	0.2725	28.2121	0.125	103.094	0.110811	0.00580482
600313	2013	0.047993	6	41	6	0.254612	1	0.2725	28.3142	0.125	103.094	0.110811	0.00580482
600313	2014	0.066209	6	41	6	0.264305	1	0.2725	28.3886	0.125	103.094	0.110811	0.00580482
600313	2015	0.036753	6	41	6	0.334447	1	0.2312	28.4646	0.125	103.094	0.110811	0.00580482
600313	2016	0.022663	6	41	6	0.378205	1	0.2312	28.5737	0.125	103.094	0.110811	0.00580482
600313	2017	-0.111861	6	41	6	0.401028	1	0.2312	28.6612	0.125	103.094	0.110811	0.00580482
600313	2018	0.017677	6	41	6	0.326687	1	0.2312	28.7402	0.125	103.094	0.110811	0.00580482
600313	2019	0.014669	6	41	6	0.314979	1	0.2312	28.8943	0.125	103.094	0.110811	0.00580482
600359	2015	-0.005064	0	0	2	0.693886	1	0.3991	27.5611	0	30.5717	0	0.00172138
600359	2016	-0.063644	0	1	0	0.764021	1	0.4032	27.5954	0	28.4985	0.0027027	0.00160465
600359	2017	0.005975	0	1	0	0.735305	1	0.4032	27.7155	0	28.4985	0.0027027	0.00160465
600359	2018	-0.10337	0	1	0	0.784741	1	0.4032	27.8298	0	28.4985	0.0027027	0.00160465
600359	2019	0.004736	0	1	0	0.755216	1	0.4032	27.9383	0	28.4985	0.0027027	0.00160465
600371	2010	0.061479	4	10	5	0.519036	0	0.612	27.6672	0.0833333	-9.14539	0.027027	-0.000514943
600371	2011	0.086686	4	10	5	0.587803	0	0.612	27.8607	0.0833333	-9.14539	0.027027	-0.000514943
600371	2012	0.086997	4	10	5	0.564832	0	0.612	27.9452	0.0833333	-9.14539	0.027027	-0.000514943
600371	2013	-0.037957	4	10	5	0.617763	0	0.512	27.9995	0.0833333	-9.14539	0.027027	-0.000514943
600371	2014	0.003302	4	10	5	0.49663	0	0.4876	28.0391	0.0833333	-9.14539	0.027027	-0.000514943
600371	2015	0.009337	4	10	5	0.407269	0	0.4876	28.042	0.0833333	-9.14539	0.027027	-0.000514943
600371	2016	0.075538	4	10	5	0.403054	0	0.4876	28.0619	0.0833333	-9.14539	0.027027	-0.000514943
600371	2017	0.081464	4	10	5	0.332032	0	0.4876	28.0949	0.0833333	-9.14539	0.027027	-0.000514943
600371	2018	0.073811	4	10	5	0.346324	0	0.4876	28.1234	0.0833333	-9.14539	0.027027	-0.000514943
600371	2019	0.082374	4	10	5	0.315948	0	0.4876	27.9394	0.0833333	-9.14539	0.027027	-0.000514943
600381	2015	0.169566	1	5	1	0.16782	0	0.5004	26.211	0.0208333	10.4595	0.0135135	0.000588935
600381	2016	0.111005	1	5	1	0.0936123	0	0.4996	26.2733	0.0208333	10.4595	0.0135135	0.000588935
600381	2017	0.127851	1	5	1	0.0466662	0	0.4812	26.2935	0.0208333	10.4595	0.0135135	0.000588935
600381	2018	0.028189	1	5	1	0.0216313	0	0.4645	26.3811	0.0208333	10.4595	0.0135135	0.000588935
600381	2019	0.002411	1	5	1	0.00835912	0	0.4653	26.4156	0.0208333	10.4595	0.0135135	0.000588935
600419	2010	0.033229	2	2	2	0.538804	1	0.419	27.0217	0.0416667	0.932658	0.00540541	5.25145e-05
600419	2011	0.013302	2	2	2	0.518945	1	0.419	27.217	0.0416667	0.932658	0.00540541	5.25145e-05
600419	2012	-0.168847	2	2	2	0.543735	1	0.419	27.344	0.0416667	0.932658	0.00540541	5.25145e-05
600419	2013	0.078483	2	2	2	0.385063	1	0.4415	27.4619	0.0416667	0.932658	0.00540541	5.25145e-05
600419	2014	0.037018	2	2	2	0.395939	1	0.4415	27.5556	0.0416667	0.932658	0.00540541	5.25145e-05
600419	2015	0.051947	2	2	2	0.357156	1	0.3683	27.5611	0.0416667	0.932658	0.00540541	5.25145e-05
600419	2016	0.072924	2	2	2	0.325933	1	0.3683	27.5954	0.0416667	0.932658	0.00540541	5.25145e-05
600419	2017	0.073635	2	2	2	0.346556	1	0.3683	27.7155	0.0416667	0.932658	0.00540541	5.25145e-05
600419	2018	0.065329	2	2	2	0.402701	1	0.3683	27.8298	0.0416667	0.932658	0.00540541	5.25145e-05
600419	2019	0.070145	2	2	2	0.418152	1	0.3683	27.9383	0.0416667	0.932658	0.00540541	5.25145e-05
600429	2009	-0.053861	6	40	6	0.319942	1	0.4133	27.826	0.125	99.1668	0.108108	0.00558372
600429	2010	0.014679	6	40	6	0.364563	1	0.4133	27.9756	0.125	99.1668	0.108108	0.00558372
600429	2011	0.005892	6	41	6	0.485934	1	0.4133	28.1166	0.125	103.094	0.110811	0.00580482
600429	2012	0.001097	6	41	6	0.463177	1	0.4133	28.2121	0.125	103.094	0.110811	0.00580482
600429	2013	-0.082002	6	41	6	0.52508	1	0.3693	28.3142	0.125	103.094	0.110811	0.00580482
600429	2014	0.009897	6	41	6	0.591693	1	0.3693	28.3886	0.125	103.094	0.110811	0.00580482
600429	2015	0.020135	6	41	6	0.238703	1	0.3579	28.4646	0.125	103.094	0.110811	0.00580482
600429	2016	0.017557	6	41	6	0.349832	1	0.3579	28.5737	0.125	103.094	0.110811	0.00580482
600429	2017	0.010322	6	41	6	0.338446	1	0.3579	28.6612	0.125	103.094	0.110811	0.00580482
600429	2018	0.013821	6	41	6	0.557512	1	0.3579	28.7402	0.125	103.094	0.110811	0.00580482
600429	2019	0.01188	6	41	6	0.549304	1	0.3579	28.8943	0.125	103.094	0.110811	0.00580482
600438	2010	0.039003	1	15	1	0.620602	0	0.5506	28.1725	0.0208333	-0.272219	0.0405405	-1.53276e-05
600438	2011	0.017775	1	15	1	0.635331	0	0.5506	28.3742	0.0208333	-0.272219	0.0405405	-1.53276e-05
600438	2012	0.018496	1	15	1	0.671366	0	0.5506	28.5012	0.0208333	-0.272219	0.0405405	-1.53276e-05
600438	2013	0.05515	1	15	1	0.570985	0	0.6218	28.6015	0.0208333	-0.272219	0.0405405	-1.53276e-05
600438	2014	0.05458	1	15	1	0.61151	0	0.5735	28.6796	0.0208333	-0.272219	0.0405405	-1.53276e-05
600438	2015	0.05609	1	15	1	0.576054	0	0.5735	28.7314	0.0208333	-0.272219	0.0405405	-1.53276e-05
600438	2016	0.047827	1	15	1	0.448494	0	0.5245	28.823	0.0208333	-0.272219	0.0405405	-1.53276e-05
600438	2017	0.079903	1	15	1	0.463569	0	0.5245	28.9388	0.0208333	-0.272219	0.0405405	-1.53276e-05
600438	2018	0.052776	1	15	1	0.604335	0	0.5147	29.0341	0.0208333	-0.272219	0.0405405	-1.53276e-05
600438	2019	0.057289	1	15	1	0.613673	0	0.5147	29.1704	0.0208333	-0.272219	0.0405405	-1.53276e-05
600439	2012	0.037319	1	20	2	0.486558	0	0.3113	28.7162	0.0208333	-5.63807	0.0540541	-0.000317459
600439	2013	0.042637	1	20	2	0.442363	0	0.3134	28.8001	0.0208333	-5.63807	0.0540541	-0.000317459
600439	2014	0.036408	1	20	2	0.470174	0	0.3134	28.882	0.0208333	-5.63807	0.0540541	-0.000317459
600439	2015	0.028964	1	20	2	0.519042	0	0.3134	28.9394	0.0208333	-5.63807	0.0540541	-0.000317459
600439	2016	0.040339	1	20	2	0.451476	0	0.3134	29.029	0.0208333	-5.63807	0.0540541	-0.000317459
600439	2017	0.048402	1	20	2	0.400012	0	0.3234	29.1251	0.0208333	-5.63807	0.0540541	-0.000317459
600439	2018	0.047989	1	20	2	0.411904	0	0.3371	29.2008	0.0208333	-5.63807	0.0540541	-0.000317459
600439	2019	0.042085	1	20	2	0.429344	0	0.3371	29.3222	0.0208333	-5.63807	0.0540541	-0.000317459
600467	2010	0.068133	1	5	2	0.323761	0	0.4621	28.9963	0.0208333	10.4595	0.0135135	0.000588935
600467	2011	0.055653	1	5	2	0.259728	0	0.4151	29.1431	0.0208333	10.4595	0.0135135	0.000588935
600467	2012	0.054469	1	5	2	0.246084	0	0.4154	29.2407	0.0208333	10.4595	0.0135135	0.000588935
600467	2013	0.024441	1	5	2	0.296956	0	0.4154	29.3399	0.0208333	10.4595	0.0135135	0.000588935
600467	2014	0.002969	1	5	2	0.384409	0	0.4154	29.4132	0.0208333	10.4595	0.0135135	0.000588935
600467	2015	0.00596	1	5	2	0.427065	0	0.4069	29.4716	0.0208333	10.4595	0.0135135	0.000588935
600467	2016	0.008318	1	5	2	0.440534	0	0.4069	29.5483	0.0208333	10.4595	0.0135135	0.000588935
600467	2017	0.009035	1	5	2	0.479911	0	0.4069	29.6139	0.0208333	10.4595	0.0135135	0.000588935
600467	2018	0.010681	1	5	2	0.486729	0	0.409	29.6653	0.0208333	10.4595	0.0135135	0.000588935
600467	2019	0.014339	1	5	2	0.490338	0	0.4124	29.5921	0.0208333	10.4595	0.0135135	0.000588935
600519	2010	0.208686	0	7	0	0.275063	1	0.6176	26.855	0	16.0595	0.0189189	0.00090425
600519	2011	0.265046	0	7	0	0.272128	1	0.6176	27.0692	0	16.0595	0.0189189	0.00090425
600519	2012	0.311311	0	7	0	0.212101	1	0.6181	27.253	0	16.0595	0.0189189	0.00090425
600519	2013	0.287894	0	7	0	0.204224	1	0.6199	27.4187	0	16.0595	0.0189189	0.00090425
600519	2014	0.24698	0	7	0	0.160333	1	0.6199	27.5548	0	16.0595	0.0189189	0.00090425
600519	2015	0.190669	0	7	0	0.232526	1	0.6199	27.6801	0	16.0595	0.0189189	0.00090425
600519	2016	0.15877	0	7	0	0.327942	1	0.6199	27.7946	0	16.0595	0.0189189	0.00090425
600519	2017	0.215485	0	7	0	0.286683	1	0.6199	27.9341	0	16.0595	0.0189189	0.00090425
600519	2018	0.236662	0	7	0	0.265493	1	0.6199	28.0235	0	16.0595	0.0189189	0.00090425
600519	2019	0.240218	0	7	0	0.224899	1	0.58	28.148	0	16.0595	0.0189189	0.00090425
600540	2010	0.016713	0	0	0	0.606587	1	0.4949	27.0217	0	30.5717	0	0.00172138
600540	2011	-0.098169	0	0	0	0.749039	1	0.4949	27.217	0	30.5717	0	0.00172138
600540	2012	0.005203	0	0	0	0.660894	1	0.4949	27.344	0	30.5717	0	0.00172138
600540	2013	-0.016702	0	0	0	0.675205	1	0.4949	27.4619	0	30.5717	0	0.00172138
600540	2014	-0.003132	0	0	0	0.582264	1	0.4301	27.5556	0	30.5717	0	0.00172138
600540	2015	-0.052663	0	0	0	0.571517	1	0.4111	27.5611	0	30.5717	0	0.00172138
600540	2016	-0.283572	0	0	0	0.78884	1	0.4111	27.5954	0	30.5717	0	0.00172138
600540	2017	0.010779	0	0	0	0.752807	1	0.4111	27.7155	0	30.5717	0	0.00172138
600540	2018	0.01662	0	0	0	0.755144	1	0.4217	27.8298	0	30.5717	0	0.00172138
600540	2019	0.012302	0	0	0	0.602567	1	0.4217	27.9383	0	30.5717	0	0.00172138
600543	2016	0.014024	1	5	1	0.155109	1	0.1331	27.3026	0.0208333	10.4595	0.0135135	0.000588935
600543	2017	0.014066	1	5	1	0.139145	1	0.1427	27.338	0.0208333	10.4595	0.0135135	0.000588935
600543	2018	0.01465	1	5	1	0.11154	1	0.1427	27.4382	0.0208333	10.4595	0.0135135	0.000588935
600543	2019	0.016147	1	5	1	0.126254	1	0.1427	27.4939	0.0208333	10.4595	0.0135135	0.000588935
600559	2012	0.066393	4	21	10	0.631219	1	0.3611	28.6084	0.0833333	12.0497	0.0567568	0.000678476
600559	2013	0.035299	4	21	10	0.663786	1	0.3611	28.6763	0.0833333	12.0497	0.0567568	0.000678476
600559	2014	0.026359	4	21	10	0.702517	1	0.3611	28.7101	0.0833333	12.0497	0.0567568	0.000678476
600559	2015	0.026777	4	21	10	0.44949	1	0.2885	28.7231	0.0833333	12.0497	0.0567568	0.000678476
600559	2016	0.034592	4	21	10	0.498418	1	0.2885	28.7964	0.0833333	12.0497	0.0567568	0.000678476
600559	2017	0.056633	4	21	10	0.407503	1	0.2885	28.8553	0.0833333	12.0497	0.0567568	0.000678476
600559	2018	0.063959	4	21	10	0.49697	1	0.2656	28.9122	0.0833333	12.0497	0.0567568	0.000678476
600559	2019	0.064459	4	21	10	0.474909	1	0.2563	28.8868	0.0833333	12.0497	0.0567568	0.000678476
600573	2013	0.017155	2	11	2	0.0709584	1	0.5003	28.4135	0.0416667	0.274122	0.0297297	1.54348e-05
600573	2014	0.026378	2	11	2	0.0734379	1	0.5003	28.5088	0.0416667	0.274122	0.0297297	1.54348e-05
600573	2015	0.019037	2	11	2	0.0615813	1	0.5003	28.5858	0.0416667	0.274122	0.0297297	1.54348e-05
600573	2016	0.002053	2	11	2	0.0711365	1	0.5008	28.6892	0.0416667	0.274122	0.0297297	1.54348e-05
600573	2017	0.019592	2	11	2	0.0728236	1	0.5008	28.7998	0.0416667	0.274122	0.0297297	1.54348e-05
600573	2018	0.015022	2	11	2	0.0624606	1	0.5008	28.9065	0.0416667	0.274122	0.0297297	1.54348e-05
600573	2019	0.015965	2	11	2	0.0629598	1	0.5008	29.0755	0.0416667	0.274122	0.0297297	1.54348e-05
600597	2012	0.035858	4	32	6	0.526232	1	0.3	28.3332	0.0833333	33.2449	0.0864865	0.0018719
600597	2013	0.041019	4	32	6	0.565719	1	0.2993	28.4112	0.0833333	33.2449	0.0864865	0.0018719
600597	2014	0.045257	4	32	6	0.596405	1	0.2978	28.4883	0.0833333	33.2449	0.0864865	0.0018719
600597	2015	0.032117	4	32	6	0.659273	1	0.5435	28.5522	0.0833333	33.2449	0.0864865	0.0018719
600597	2016	0.041994	4	32	6	0.616914	1	0.5435	28.667	0.0833333	33.2449	0.0864865	0.0018719
600597	2017	0.048432	4	32	6	0.599674	1	0.5162	28.7505	0.0833333	33.2449	0.0864865	0.0018719
600597	2018	0.029363	4	32	6	0.621674	1	0.5162	28.8152	0.0833333	33.2449	0.0864865	0.0018719
600597	2019	0.038694	4	32	6	0.57947	1	0.5162	28.9701	0.0833333	33.2449	0.0864865	0.0018719
600598	2012	-0.020284	4	10	5	0.650144	1	0.6414	27.9452	0.0833333	-9.14539	0.027027	-0.000514943
600598	2013	-0.036851	4	10	5	0.639661	1	0.6414	27.9995	0.0833333	-9.14539	0.027027	-0.000514943
600598	2014	0.087806	4	10	5	0.314799	1	0.6414	28.0391	0.0833333	-9.14539	0.027027	-0.000514943
600598	2015	0.085949	4	10	5	0.236119	1	0.6414	28.042	0.0833333	-9.14539	0.027027	-0.000514943
600598	2016	0.092167	4	10	5	0.261601	1	0.6414	28.0619	0.0833333	-9.14539	0.027027	-0.000514943
600598	2017	0.099713	4	10	5	0.231636	1	0.6414	28.0949	0.0833333	-9.14539	0.027027	-0.000514943
600598	2018	0.114793	4	10	5	0.208888	1	0.6414	28.1234	0.0833333	-9.14539	0.027027	-0.000514943
600598	2019	0.10625	4	10	5	0.180427	1	0.6414	27.9394	0.0833333	-9.14539	0.027027	-0.000514943
600600	2009	0.08738	1	11	3	0.424034	1	0.3045	28.8518	0.0208333	4.02046	0.0297297	0.000226377
600600	2010	0.089127	1	11	3	0.453244	1	0.3045	28.9963	0.0208333	4.02046	0.0297297	0.000226377
600600	2011	0.083092	1	11	3	0.478744	1	0.3045	29.1431	0.0208333	4.02046	0.0297297	0.000226377
600600	2012	0.077966	1	11	2	0.459728	1	0.3045	29.2407	0.0208333	4.02046	0.0297297	0.000226377
600600	2013	0.07217	1	11	2	0.493019	1	0.3045	29.3399	0.0208333	4.02046	0.0297297	0.000226377
600600	2014	0.074787	1	11	2	0.433886	1	0.3058	29.4132	0.0208333	4.02046	0.0297297	0.000226377
600600	2015	0.056562	1	11	2	0.432783	1	0.3083	29.4716	0.0208333	4.02046	0.0297297	0.000226377
600600	2016	0.036762	1	11	2	0.438805	1	0.3083	29.5483	0.0208333	4.02046	0.0297297	0.000226377
600600	2017	0.044625	1	11	2	0.426161	1	0.3083	29.6139	0.0208333	4.02046	0.0297297	0.000226377
600600	2018	0.045811	1	11	2	0.45151	1	0.4543	29.6653	0.0208333	4.02046	0.0297297	0.000226377
600600	2019	0.051702	1	11	2	0.466307	1	0.4544	29.5921	0.0208333	4.02046	0.0297297	0.000226377
600616	2012	0.061507	3	31	6	0.238971	1	0.3488	28.3332	0.0625	15.0644	0.0837838	0.000848219
600616	2013	0.07204	3	31	6	0.166935	1	0.3488	28.4112	0.0625	15.0644	0.0837838	0.000848219
600616	2014	0.030839	3	31	6	0.128521	1	0.349	28.4883	0.0625	15.0644	0.0837838	0.000848219
600616	2015	0.028555	3	31	6	0.200235	1	0.3488	28.5522	0.0625	15.0644	0.0837838	0.000848219
600616	2016	0.021901	3	31	6	0.181452	1	0.3488	28.667	0.0625	15.0644	0.0837838	0.000848219
600616	2017	0.020412	3	31	6	0.150309	1	0.3488	28.7505	0.0625	15.0644	0.0837838	0.000848219
600616	2018	-0.031773	3	31	6	0.156183	1	0.3488	28.8152	0.0625	15.0644	0.0837838	0.000848219
600616	2019	0.011525	3	31	6	0.168065	1	0.3488	28.9701	0.0625	15.0644	0.0837838	0.000848219
600737	2010	-0.007187	2	2	2	0.661556	1	0.596	27.0217	0.0416667	0.932658	0.00540541	5.25145e-05
600737	2011	0.002805	2	2	2	0.689693	1	0.596	27.217	0.0416667	0.932658	0.00540541	5.25145e-05
600737	2012	-0.081179	2	2	2	0.779941	1	0.596	27.344	0.0416667	0.932658	0.00540541	5.25145e-05
600737	2013	0.005827	2	2	2	0.483199	1	0.55	27.4619	0.0416667	0.932658	0.00540541	5.25145e-05
600737	2014	0.001839	2	2	2	0.58478	1	0.55	27.5556	0.0416667	0.932658	0.00540541	5.25145e-05
600737	2015	0.004658	2	2	2	0.594021	1	0.5153	27.5611	0.0416667	0.932658	0.00540541	5.25145e-05
600737	2016	0.026893	2	2	2	0.642761	1	0.5153	27.5954	0.0416667	0.932658	0.00540541	5.25145e-05
600737	2017	0.044087	2	2	2	0.572642	1	0.5153	27.7155	0.0416667	0.932658	0.00540541	5.25145e-05
600737	2018	0.03579	2	2	2	0.515094	1	0.5153	27.8298	0.0416667	0.932658	0.00540541	5.25145e-05
600737	2019	0.037899	2	2	2	0.491751	1	0.5073	27.9383	0.0416667	0.932658	0.00540541	5.25145e-05
600779	2010	0.107995	1	15	1	0.317265	0	0.3971	28.1725	0.0208333	-0.272219	0.0405405	-1.53276e-05
600779	2011	0.126914	1	15	1	0.339889	0	0.3971	28.3742	0.0208333	-0.272219	0.0405405	-1.53276e-05
600779	2012	0.127871	1	15	1	0.285006	0	0.3971	28.5012	0.0208333	-0.272219	0.0405405	-1.53276e-05
600779	2013	-0.088253	1	15	1	0.213613	0	0.3971	28.6015	0.0208333	-0.272219	0.0405405	-1.53276e-05
600779	2014	-0.24833	1	15	1	0.264311	0	0.3971	28.6796	0.0208333	-0.272219	0.0405405	-1.53276e-05
600779	2015	0.049017	1	15	1	0.286044	0	0.3971	28.7314	0.0208333	-0.272219	0.0405405	-1.53276e-05
600779	2016	0.102014	1	15	1	0.333109	0	0.3971	28.823	0.0208333	-0.272219	0.0405405	-1.53276e-05
600779	2017	0.120294	1	15	1	0.433365	0	0.3971	28.9388	0.0208333	-0.272219	0.0405405	-1.53276e-05
600779	2018	0.181192	1	15	1	0.419373	0	0.3971	29.0341	0.0208333	-0.272219	0.0405405	-1.53276e-05
600779	2019	0.209398	1	15	1	0.464774	0	0.3971	29.1704	0.0208333	-0.272219	0.0405405	-1.53276e-05
600784	2018	0.015146	2	10	5	0.624307	1	0.214	29.6653	0.0416667	0.347293	0.027027	1.95548e-05
600784	2019	0.000492	2	10	5	0.698692	1	0.2373	29.5921	0.0416667	0.347293	0.027027	1.95548e-05
600809	2010	0.174178	2	10	2	0.404014	1	0.6997	27.5477	0.0416667	0.347293	0.027027	1.95548e-05
600809	2011	0.188234	2	10	2	0.474462	1	0.6997	27.7477	0.0416667	0.347293	0.027027	1.95548e-05
600809	2012	0.226944	2	10	2	0.406984	1	0.6997	27.8227	0.0416667	0.347293	0.027027	1.95548e-05
600809	2013	0.169412	2	10	2	0.333612	1	0.6997	27.8673	0.0416667	0.347293	0.027027	1.95548e-05
600809	2014	0.061851	2	10	2	0.3198	1	0.6997	27.8749	0.0416667	0.347293	0.027027	1.95548e-05
600809	2015	0.080787	2	10	2	0.32973	1	0.6997	27.8753	0.0416667	0.347293	0.027027	1.95548e-05
600809	2016	0.086505	2	10	2	0.347812	1	0.6997	27.8973	0.0416667	0.347293	0.027027	1.95548e-05
600809	2017	0.112325	2	10	2	0.402814	1	0.6997	28.0711	0.0416667	0.347293	0.027027	1.95548e-05
600809	2018	0.13187	2	10	2	0.452056	1	0.5852	28.1509	0.0416667	0.347293	0.027027	1.95548e-05
600809	2019	0.127807	2	10	2	0.525473	1	0.5814	28.1632	0.0416667	0.347293	0.027027	1.95548e-05
600811	2013	0.060214	3	10	5	0.467894	0	0.2798	27.9995	0.0625	-4.39905	0.027027	-0.000247694
600811	2014	0.050553	3	10	5	0.46407	0	0.2798	28.0391	0.0625	-4.39905	0.027027	-0.000247694
600811	2015	0.023066	3	10	5	0.494745	0	0.2798	28.042	0.0625	-4.39905	0.027027	-0.000247694
600811	2016	0.01513	4	10	5	0.585464	0	0.1639	28.0619	0.0833333	-9.14539	0.027027	-0.000514943
600811	2017	0.015449	4	10	5	0.574916	0	0.1639	28.0949	0.0833333	-9.14539	0.027027	-0.000514943
600866	2009	0.149356	3	14	3	0.318744	1	0.1655	29.0043	0.0625	-0.691731	0.0378378	-3.89488e-05
600866	2010	0.122498	3	14	3	0.302562	1	0.1655	29.1574	0.0625	-0.691731	0.0378378	-3.89488e-05
600866	2011	0.023266	3	14	3	0.47342	1	0.1752	29.3027	0.0625	-0.691731	0.0378378	-3.89488e-05
600866	2012	-0.062371	3	14	3	0.509532	1	0.1752	29.3727	0.0625	-0.691731	0.0378378	-3.89488e-05
600866	2013	0.001736	3	14	3	0.437189	1	0.1752	29.4632	0.0625	-0.691731	0.0378378	-3.89488e-05
600866	2014	-0.159971	3	14	3	0.349084	1	0.1494	29.5451	0.0625	-0.691731	0.0378378	-3.89488e-05
600866	2015	-0.22905	3	14	3	0.431609	1	0.1494	29.6163	0.0625	-0.691731	0.0378378	-3.89488e-05
600866	2016	0.014212	3	14	3	0.372975	1	0.1494	29.7211	0.0625	-0.691731	0.0378378	-3.89488e-05
600866	2017	-0.109251	3	14	3	0.368999	1	0.1494	29.825	0.0625	-0.691731	0.0378378	-3.89488e-05
600866	2018	0.029253	3	14	3	0.338281	1	0.1828	29.906	0.0625	-0.691731	0.0378378	-3.89488e-05
600866	2019	0.070669	3	14	3	0.281608	1	0.1641	30.0075	0.0625	-0.691731	0.0378378	-3.89488e-05
600872	2010	0.03464	3	14	3	0.336713	1	0.1072	29.1574	0.0625	-0.691731	0.0378378	-3.89488e-05
600872	2011	0.037893	3	14	3	0.366159	1	0.1072	29.3027	0.0625	-0.691731	0.0378378	-3.89488e-05
600872	2012	0.035024	3	14	3	0.373534	1	0.1072	29.3727	0.0625	-0.691731	0.0378378	-3.89488e-05
600872	2013	0.059617	3	14	3	0.354778	1	0.1072	29.4632	0.0625	-0.691731	0.0378378	-3.89488e-05
600872	2014	0.072095	3	14	3	0.356355	1	0.1072	29.5451	0.0625	-0.691731	0.0378378	-3.89488e-05
600872	2015	0.060592	3	14	3	0.38127	1	0.185	29.6163	0.0625	-0.691731	0.0378378	-3.89488e-05
600872	2016	0.083542	3	14	3	0.370965	1	0.2014	29.7211	0.0625	-0.691731	0.0378378	-3.89488e-05
600872	2017	0.096405	3	14	3	0.349612	1	0.2014	29.825	0.0625	-0.691731	0.0378378	-3.89488e-05
600872	2018	0.113849	3	14	3	0.34024	1	0.2492	29.906	0.0625	-0.691731	0.0378378	-3.89488e-05
600872	2019	0.132913	3	14	3	0.286868	0	0.2492	30.0075	0.0625	-0.691731	0.0378378	-3.89488e-05
600873	2015	0.024522	0	0	0	0.528908	0	0.2748	28.7231	0	30.5717	0	0.00172138
600873	2016	0.062837	0	0	0	0.490789	0	0.2748	28.7964	0	30.5717	0	0.00172138
600873	2017	0.069936	0	0	0	0.45267	0	0.2748	28.8553	0	30.5717	0	0.00172138
600873	2018	0.053505	0	0	0	0.508386	0	0.2748	28.9122	0	30.5717	0	0.00172138
600873	2019	0.05195	0	0	0	0.522897	0	0.2751	28.8868	0	30.5717	0	0.00172138
600882	2011	-0.285999	2	10	4	1.01809	1	0.3054	29.1431	0.0416667	0.347293	0.027027	1.95548e-05
600882	2012	0.124066	3	16	3	0.293527	0	0.1371	29.2407	0.0625	1.16193	0.0432432	6.54239e-05
600882	2013	0.125215	3	16	3	0.176905	0	0.1371	29.3399	0.0625	1.16193	0.0432432	6.54239e-05
600882	2014	0.068992	3	16	3	0.173563	0	0.1371	29.4132	0.0625	1.16193	0.0432432	6.54239e-05
600882	2015	-0.169995	3	16	3	0.33096	0	0.1803	27.972	0.0625	1.16193	0.0432432	6.54239e-05
600882	2016	0.014535	4	31	6	0.465676	0	0.1803	28.667	0.0833333	31.318	0.0837838	0.0017634
600882	2017	0.001613	4	31	6	0.556355	0	0.1762	28.7505	0.0833333	31.318	0.0837838	0.0017634
600882	2018	0.003956	4	31	6	0.547093	0	0.1822	28.8152	0.0833333	31.318	0.0837838	0.0017634
600882	2019	0.007871	4	31	6	0.481945	0	0.1824	28.9701	0.0833333	31.318	0.0837838	0.0017634
600887	2012	0.08761	1	2	1	0.620246	1	0.1018	28.0935	0.0208333	13.679	0.00540541	0.000770214
600887	2013	0.097368	1	2	1	0.50383	1	0.0931	28.1567	0.0208333	13.679	0.00540541	0.000770214
600887	2014	0.105497	1	2	1	0.523436	1	0.0931	28.206	0.0208333	13.679	0.00540541	0.000770214
600887	2015	0.117444	1	2	1	0.491662	1	0.0879	28.2094	0.0208333	13.679	0.00540541	0.000770214
600887	2016	0.144389	1	2	1	0.408188	1	0.099	28.2259	0.0208333	13.679	0.00540541	0.000770214
600887	2017	0.12176	1	2	1	0.48804	1	0.0927	28.107	0.0208333	13.679	0.00540541	0.000770214
600887	2018	0.135528	1	2	1	0.411059	1	0.149	28.1785	0.0208333	13.679	0.00540541	0.000770214
600887	2019	0.114962	1	2	1	0.565439	1	0.1209	28.1741	0.0208333	13.679	0.00540541	0.000770214
600929	2018	0.048429	4	14	6	0.282741	1	0.5984	28.9237	0.0833333	-1.43807	0.0378378	-8.09726e-05
600929	2019	0.045415	4	14	6	0.273672	1	0.6092	29.0111	0.0833333	-1.43807	0.0378378	-8.09726e-05
600962	2011	0.035076	6	41	6	0.462423	1	0.4437	28.1166	0.125	103.094	0.110811	0.00580482
600962	2012	0.020077	6	41	6	0.532297	1	0.4437	28.2121	0.125	103.094	0.110811	0.00580482
600962	2013	-0.043927	6	41	6	0.530641	1	0.4437	28.3142	0.125	103.094	0.110811	0.00580482
600962	2014	-0.057572	6	41	6	0.583106	1	0.4437	28.3886	0.125	103.094	0.110811	0.00580482
600962	2015	0.025542	6	41	6	0.477406	1	0.4457	28.4646	0.125	103.094	0.110811	0.00580482
600962	2016	0.005129	6	41	6	0.438856	1	0.4457	28.5737	0.125	103.094	0.110811	0.00580482
600962	2017	0.006644	6	41	6	0.473698	1	0.4457	28.6612	0.125	103.094	0.110811	0.00580482
600962	2018	0.005214	6	41	6	0.498896	1	0.4457	28.7402	0.125	103.094	0.110811	0.00580482
600962	2019	0.006547	6	41	6	0.579647	1	0.4457	28.8943	0.125	103.094	0.110811	0.00580482
600965	2019	0.066517	6	41	1	0.220253	0	0.3551	28.8868	0.125	103.094	0.110811	0.00580482
600975	2012	0.02098	4	13	6	0.335354	1	0.3754	28.4265	0.0833333	-3.3649	0.0351351	-0.000189465
600975	2013	0.008174	4	13	6	0.483102	1	0.3754	28.5321	0.0833333	-3.3649	0.0351351	-0.000189465
600975	2014	-0.053483	4	13	6	0.532028	1	0.3754	28.6257	0.0833333	-3.3649	0.0351351	-0.000189465
600975	2015	0.003458	4	13	6	0.33172	1	0.3494	28.6924	0.0833333	-3.3649	0.0351351	-0.000189465
600975	2016	0.090637	4	13	6	0.322412	1	0.3172	28.7801	0.0833333	-3.3649	0.0351351	-0.000189465
600975	2017	0.021056	4	13	6	0.285833	1	0.3095	28.8519	0.0833333	-3.3649	0.0351351	-0.000189465
600975	2018	-0.023465	4	13	6	0.271259	1	0.3095	28.9237	0.0833333	-3.3649	0.0351351	-0.000189465
600975	2019	0.041569	4	13	6	0.246984	1	0.3095	29.0111	0.0833333	-3.3649	0.0351351	-0.000189465
601118	2012	0.027424	1	1	1	0.173447	1	0.7298	26.3777	0.0208333	14.7522	0.0027027	0.00083064
601118	2013	0.013468	1	1	1	0.233712	1	0.7298	26.4845	0.0208333	14.7522	0.0027027	0.00083064
601118	2014	0.002348	1	1	1	0.258074	1	0.7	26.5814	0.0208333	14.7522	0.0027027	0.00083064
601118	2015	-0.076247	1	1	1	0.3696	1	0.7	26.6375	0.0208333	14.7522	0.0027027	0.00083064
601118	2016	0.004688	1	1	1	0.401892	1	0.6906	26.7279	0.0208333	14.7522	0.0027027	0.00083064
601118	2017	-0.020663	1	1	1	0.405183	1	0.6906	26.8242	0.0208333	14.7522	0.0027027	0.00083064
601118	2018	0.014832	1	1	1	0.329883	1	0.6344	26.9037	0.0208333	14.7522	0.0027027	0.00083064
601118	2019	0.006894	1	1	1	0.402965	1	0.6435	26.9978	0.0208333	14.7522	0.0027027	0.00083064
601579	2014	0.051348	4	31	6	0.331714	0	0.33	29.0216	0.0833333	31.318	0.0837838	0.0017634
601579	2015	0.047598	4	31	6	0.371844	0	0.33	29.087	0.0833333	31.318	0.0837838	0.0017634
601579	2016	0.038761	4	31	6	0.209527	0	0.3297	29.1839	0.0833333	31.318	0.0837838	0.0017634
601579	2017	0.045958	4	31	6	0.236202	0	0.3297	29.2752	0.0833333	31.318	0.0837838	0.0017634
601579	2018	0.040933	4	31	6	0.270892	0	0.3297	29.3573	0.0833333	31.318	0.0837838	0.0017634
601579	2019	0.037164	4	31	6	0.298223	0	0.3297	29.4612	0.0833333	31.318	0.0837838	0.0017634
601952	2017	0.08499	3	34	4	0.201627	1	0.6784	29.7813	0.0625	17.8449	0.0918919	0.00100478
601952	2018	0.087841	3	34	4	0.186235	1	0.6784	29.8567	0.0625	17.8449	0.0918919	0.00100478
601952	2019	0.075963	3	34	4	0.223402	1	0.6784	29.9299	0.0625	17.8449	0.0918919	0.00100478
601996	2011	0.047853	0	0	1	0.123446	0	0.53937	27.7898	0	30.5717	0	0.00172138
601996	2012	0.041332	0	0	1	0.0768974	0	0.53937	27.8961	0	30.5717	0	0.00172138
601996	2013	0.047375	0	0	1	0.137401	0	0.5394	27.9991	0	30.5717	0	0.00172138
601996	2014	0.042228	0	0	1	0.135923	0	0.5394	28.0804	0	30.5717	0	0.00172138
601996	2015	0.025708	0	0	1	0.171353	0	0.4894	28.15	0	30.5717	0	0.00172138
601996	2016	0.040919	0	0	1	0.186942	0	0.479	28.2363	0	30.5717	0	0.00172138
601996	2017	0.052059	0	0	1	0.178595	0	0.479	28.2475	0	30.5717	0	0.00172138
601996	2018	0.037406	0	0	1	0.289464	0	0.3993	28.3416	0	30.5717	0	0.00172138
601996	2019	0.041941	0	0	1	0.293253	0	0.4006	28.3842	0	30.5717	0	0.00172138
603001	2012	0.100741	0	0	5	0.292313	0	0.5093	28.8742	0	30.5717	0	0.00172138
603001	2013	0.057387	0	0	5	0.221602	0	0.5093	28.9596	0	30.5717	0	0.00172138
603001	2014	0.054496	0	0	5	0.179197	0	0.5093	29.0216	0	30.5717	0	0.00172138
603001	2015	0.06907	0	0	5	0.275893	0	0.3273	29.087	0	30.5717	0	0.00172138
603001	2016	0.055042	0	0	5	0.261398	0	0.3273	29.1839	0	30.5717	0	0.00172138
603001	2017	0.042234	0	0	5	0.235124	0	0.3273	29.2752	0	30.5717	0	0.00172138
603001	2018	0.02794	0	0	5	0.185325	0	0.2773	29.3573	0	30.5717	0	0.00172138
603001	2019	0.004642	0	0	5	0.155496	0	0.2773	29.4612	0	30.5717	0	0.00172138
603020	2015	0.089315	3	33	6	0.132661	0	0.3538	28.5522	0.0625	16.918	0.0891892	0.000952591
603020	2016	0.090726	3	33	6	0.108141	0	0.3538	28.667	0.0625	16.918	0.0891892	0.000952591
603020	2017	0.070826	3	33	6	0.102877	0	0.3538	28.7505	0.0625	16.918	0.0891892	0.000952591
603020	2018	0.053577	3	33	6	0.0986225	0	0.3538	28.8152	0.0625	16.918	0.0891892	0.000952591
603020	2019	0.064751	3	33	6	0.128213	0	0.3538	28.9701	0.0625	16.918	0.0891892	0.000952591
603027	2016	0.09749	1	15	1	0.132698	0	0.4434	28.823	0.0208333	-0.272219	0.0405405	-1.53276e-05
603027	2017	0.120438	1	15	1	0.111309	0	0.4353	28.9388	0.0208333	-0.272219	0.0405405	-1.53276e-05
603027	2018	0.124291	1	15	1	0.323453	0	0.435	29.0341	0.0208333	-0.272219	0.0405405	-1.53276e-05
603027	2019	0.096447	1	15	1	0.225261	0	0.4264	29.1704	0.0208333	-0.272219	0.0405405	-1.53276e-05
603043	2017	0.160885	3	14	3	0.19351	1	0.677	29.825	0.0625	-0.691731	0.0378378	-3.89488e-05
603043	2018	0.153183	3	14	3	0.203131	1	0.677	29.906	0.0625	-0.691731	0.0378378	-3.89488e-05
603043	2019	0.130777	3	14	3	0.245698	1	0.677	30.0075	0.0625	-0.691731	0.0378378	-3.89488e-05
603079	2017	0.073643	3	15	4	0.220362	0	0.2894	29.2752	0.0625	0.235098	0.0405405	1.32375e-05
603079	2018	0.033993	3	15	4	0.3387	0	0.2894	29.3573	0.0625	0.235098	0.0405405	1.32375e-05
603079	2019	0.024638	3	15	4	0.405119	0	0.2894	29.4612	0.0625	0.235098	0.0405405	1.32375e-05
603116	2015	0.074082	0	0	5	0.272853	0	0.4394	29.087	0	30.5717	0	0.00172138
603116	2016	0.062271	0	0	5	0.271588	0	0.4394	29.1839	0	30.5717	0	0.00172138
603116	2017	0.080368	0	0	5	0.249923	0	0.4305	29.2752	0	30.5717	0	0.00172138
603116	2018	0.041399	0	0	5	0.23977	0	0.4296	29.3573	0	30.5717	0	0.00172138
603116	2019	0.027646	0	0	5	0.25846	0	0.4364	29.4612	0	30.5717	0	0.00172138
603156	2017	0.206421	4	24	10	0.34434	0	0.2336	28.8553	0.0833333	17.8302	0.0648649	0.00100395
603156	2018	0.18552	4	24	10	0.217237	0	0.2115	28.9122	0.0833333	17.8302	0.0648649	0.00100395
603156	2019	0.178375	4	24	10	0.178473	0	0.2115	28.8868	0.0833333	17.8302	0.0648649	0.00100395
603198	2015	0.101055	1	17	6	0.303976	0	0.7904	28.4197	0.0208333	-2.41856	0.0459459	-0.00013618
603198	2016	0.120925	1	17	6	0.303236	0	0.7904	28.5233	0.0208333	-2.41856	0.0459459	-0.00013618
603198	2017	0.11325	1	17	6	0.299499	0	0.7928	28.6249	0.0208333	-2.41856	0.0459459	-0.00013618
603198	2018	0.121363	1	17	6	0.323263	0	0.7966	28.7299	0.0208333	-2.41856	0.0459459	-0.00013618
603198	2019	0.133673	1	17	6	0.316328	0	0.7466	28.9424	0.0208333	-2.41856	0.0459459	-0.00013618
603226	2017	0.081603	4	31	6	0.256133	0	0.2902	28.7505	0.0833333	31.318	0.0837838	0.0017634
603226	2018	0.092766	4	31	6	0.224355	0	0.2902	28.8152	0.0833333	31.318	0.0837838	0.0017634
603226	2019	0.098976	4	31	6	0.192073	0	0.2904	28.9701	0.0833333	31.318	0.0837838	0.0017634
603288	2013	0.238975	3	14	3	0.417678	0	0.6487	29.4632	0.0625	-0.691731	0.0378378	-3.89488e-05
603288	2014	0.189981	3	14	3	0.319318	0	0.5813	29.5451	0.0625	-0.691731	0.0378378	-3.89488e-05
603288	2015	0.218267	3	14	3	0.2389	0	0.5813	29.6163	0.0625	-0.691731	0.0378378	-3.89488e-05
603288	2016	0.211172	3	14	3	0.256234	0	0.5816	29.7211	0.0625	-0.691731	0.0378378	-3.89488e-05
603288	2017	0.216178	3	14	3	0.279863	0	0.5824	29.825	0.0625	-0.691731	0.0378378	-3.89488e-05
603288	2018	0.216775	3	14	3	0.310565	0	0.5826	29.906	0.0625	-0.691731	0.0378378	-3.89488e-05
603288	2019	0.21638	3	14	3	0.329491	0	0.5826	30.0075	0.0625	-0.691731	0.0378378	-3.89488e-05
603299	2015	0.012937	2	19	3	0.567698	1	0.4883	29.5786	0.0416667	-0.311243	0.0513513	-1.75249e-05
603299	2016	0.004604	2	19	3	0.561132	1	0.4883	29.6773	0.0416667	-0.311243	0.0513513	-1.75249e-05
603299	2017	0.039641	2	19	3	0.525828	1	0.4883	29.7813	0.0416667	-0.311243	0.0513513	-1.75249e-05
603299	2018	0.03099	2	19	3	0.527784	1	0.4883	29.8567	0.0416667	-0.311243	0.0513513	-1.75249e-05
603299	2019	0.036826	2	19	3	0.419216	1	0.6369	29.9299	0.0416667	-0.311243	0.0513513	-1.75249e-05
603317	2019	0.138622	1	15	1	0.140221	0	0.6784	29.1704	0.0208333	-0.272219	0.0405405	-1.53276e-05
603345	2016	0.071577	0	6	2	0.5947	0	0.5751	28.6892	0	18.1327	0.0162162	0.00102098
603345	2017	0.062268	0	6	2	0.479087	0	0.4314	28.7998	0	18.1327	0.0162162	0.00102098
603345	2018	0.059224	0	6	2	0.551202	0	0.4314	28.9065	0	18.1327	0.0162162	0.00102098
603345	2019	0.065677	0	6	2	0.517349	0	0.4051	29.0755	0	18.1327	0.0162162	0.00102098
603363	2017	0.048098	0	5	2	0.619575	0	0.4066	28.7998	0	20.2058	0.0135135	0.00113772
603363	2018	0.003099	0	5	2	0.694728	0	0.4157	28.9065	0	20.2058	0.0135135	0.00113772
603363	2019	0.020391	0	5	2	0.739199	0	0.4098	29.0755	0	20.2058	0.0135135	0.00113772
603369	2014	0.142658	0	8	4	0.20949	1	0.4472	29.5042	0	13.9863	0.0216216	0.000787518
603369	2015	0.125847	0	8	4	0.254725	1	0.4472	29.5786	0	13.9863	0.0216216	0.000787518
603369	2016	0.121945	0	8	4	0.252115	1	0.4472	29.6773	0	13.9863	0.0216216	0.000787518
603369	2017	0.123957	0	8	4	0.269156	1	0.4472	29.7813	0	13.9863	0.0216216	0.000787518
603369	2018	0.134	0	8	4	0.288617	1	0.4472	29.8567	0	13.9863	0.0216216	0.000787518
603369	2019	0.144909	0	8	4	0.283835	1	0.4472	29.9299	0	13.9863	0.0216216	0.000787518
603477	2017	0.045781	1	12	1	0.405904	0	0.4387	28.9388	0.0208333	2.94729	0.0324324	0.000165951
603477	2018	0.042783	1	12	1	0.387372	0	0.4387	29.0341	0.0208333	2.94729	0.0324324	0.000165951
603477	2019	0.027858	1	12	1	0.383485	0	0.4387	29.1704	0.0208333	2.94729	0.0324324	0.000165951
603517	2017	0.155936	4	14	6	0.192613	0	0.3835	28.8519	0.0833333	-1.43807	0.0378378	-8.09726e-05
603517	2018	0.165017	4	14	6	0.207807	0	0.3835	28.9237	0.0833333	-1.43807	0.0378378	-8.09726e-05
603517	2019	0.14479	4	14	6	0.164267	0	0.3617	29.0111	0.0833333	-1.43807	0.0378378	-8.09726e-05
603536	2017	0.059085	1	13	3	0.366362	0	0.3205	29.6139	0.0208333	1.87412	0.0351351	0.000105525
603536	2018	0.039109	1	13	3	0.429737	0	0.3205	29.6653	0.0208333	1.87412	0.0351351	0.000105525
603536	2019	0.0041	1	13	3	0.469572	0	0.3205	29.5921	0.0208333	1.87412	0.0351351	0.000105525
603589	2015	0.121648	0	7	4	0.263032	0	0.2274	28.4197	0	16.0595	0.0189189	0.00090425
603589	2016	0.13769	0	7	4	0.254651	0	0.1826	28.5233	0	16.0595	0.0189189	0.00090425
603589	2017	0.145077	0	7	4	0.337611	0	0.1826	28.6249	0	16.0595	0.0189189	0.00090425
603589	2018	0.173334	0	7	4	0.302509	0	0.1826	28.7299	0	16.0595	0.0189189	0.00090425
603589	2019	0.181049	0	7	4	0.262024	0	0.1826	28.9424	0	16.0595	0.0189189	0.00090425
603608	2015	0.077196	3	14	3	0.381158	0	0.322384	29.6163	0.0625	-0.691731	0.0378378	-3.89488e-05
603608	2016	0.06479	3	14	3	0.148399	0	0.2418	29.7211	0.0625	-0.691731	0.0378378	-3.89488e-05
603608	2017	0.065566	3	14	3	0.285403	0	0.2196	29.825	0.0625	-0.691731	0.0378378	-3.89488e-05
603608	2018	0.090265	3	14	3	0.19889	0	0.2197	29.906	0.0625	-0.691731	0.0378378	-3.89488e-05
603608	2019	0.07832	3	14	3	0.183605	0	0.2116	30.0075	0.0625	-0.691731	0.0378378	-3.89488e-05
603609	2014	0.070399	1	15	2	0.295588	0	0.1658	28.6828	0.0208333	-0.272219	0.0405405	-1.53276e-05
603609	2015	0.078787	1	15	2	0.288974	0	0.1709	28.6843	0.0208333	-0.272219	0.0405405	-1.53276e-05
603609	2016	0.089524	1	15	2	0.357544	0	0.1712	28.4306	0.0208333	-0.272219	0.0405405	-1.53276e-05
603609	2017	0.083523	1	15	2	0.374148	0	0.1762	28.4816	0.0208333	-0.272219	0.0405405	-1.53276e-05
603609	2018	0.087248	1	15	2	0.384479	0	0.1762	28.5598	0.0208333	-0.272219	0.0405405	-1.53276e-05
603609	2019	0.163661	1	15	2	0.289655	0	0.1621	28.5437	0.0208333	-0.272219	0.0405405	-1.53276e-05
603668	2016	0.081387	2	11	2	0.533579	0	0.3843	28.6892	0.0416667	0.274122	0.0297297	1.54348e-05
603668	2017	0.054604	2	11	2	0.502714	0	0.2882	28.7998	0.0416667	0.274122	0.0297297	1.54348e-05
603668	2018	0.034495	2	11	2	0.55986	0	0.2887	28.9065	0.0416667	0.274122	0.0297297	1.54348e-05
603668	2019	0.027827	2	11	2	0.486572	0	0.2541	29.0755	0.0416667	0.274122	0.0297297	1.54348e-05
603696	2015	0.075701	2	11	2	0.0435554	0	0.54	28.5858	0.0416667	0.274122	0.0297297	1.54348e-05
603696	2016	0.054791	2	11	2	0.0624546	0	0.54	28.6892	0.0416667	0.274122	0.0297297	1.54348e-05
603696	2017	0.053931	2	11	2	0.0578371	0	0.54	28.7998	0.0416667	0.274122	0.0297297	1.54348e-05
603696	2018	0.056736	2	11	2	0.0707119	0	0.54	28.9065	0.0416667	0.274122	0.0297297	1.54348e-05
603696	2019	0.067165	2	11	2	0.0723481	0	0.5288	29.0755	0.0416667	0.274122	0.0297297	1.54348e-05
603697	2019	0.102686	0	7	1	0.102084	0	0.4989	28.4899	0	16.0595	0.0189189	0.00090425
603711	2017	0.095363	4	47	7	0.313483	0	0.5899	29.2752	0.0833333	62.1473	0.127027	0.00349928
603711	2018	0.094232	4	47	7	0.336717	0	0.5626	29.3573	0.0833333	62.1473	0.127027	0.00349928
603711	2019	0.088724	4	47	7	0.352817	0	0.5626	29.4612	0.0833333	62.1473	0.127027	0.00349928
603739	2018	0.098315	1	10	2	0.332103	0	0.6922	29.6653	0.0208333	5.09363	0.027027	0.000286804
603739	2019	0.069769	1	10	1	0.194335	0	0.5191	29.5921	0.0208333	5.09363	0.027027	0.000286804
603755	2019	0.135036	1	10	1	0.0784202	0	0.5624	29.5921	0.0208333	5.09363	0.027027	0.000286804
603866	2015	0.161765	1	17	2	0.128511	0	0.261019	28.6843	0.0208333	-2.41856	0.0459459	-0.00013618
603866	2016	0.184092	1	17	2	0.130501	0	0.261	28.4306	0.0208333	-2.41856	0.0459459	-0.00013618
603866	2017	0.145552	1	17	2	0.105109	0	0.2496	28.4816	0.0208333	-2.41856	0.0459459	-0.00013618
603866	2018	0.16421	1	17	2	0.125077	0	0.2496	28.5598	0.0208333	-2.41856	0.0459459	-0.00013618
603866	2019	0.131769	1	17	2	0.278226	0	0.2496	28.5437	0.0208333	-2.41856	0.0459459	-0.00013618
603886	2016	0.070077	4	32	6	0.400479	0	0.495	28.667	0.0833333	33.2449	0.0864865	0.0018719
603886	2017	0.103262	4	32	6	0.381049	0	0.495	28.7505	0.0833333	33.2449	0.0864865	0.0018719
603886	2018	0.109622	4	32	6	0.386543	0	0.495	28.8152	0.0833333	33.2449	0.0864865	0.0018719
603886	2019	0.103577	4	32	6	0.376259	0	0.495	28.9701	0.0833333	33.2449	0.0864865	0.0018719
603919	2016	0.098246	0	1	1	0.273052	0	0.5528	27.3026	0	28.4985	0.0027027	0.00160465
603919	2017	0.108426	0	1	1	0.216729	0	0.5528	27.338	0	28.4985	0.0027027	0.00160465
603919	2018	0.095767	0	1	1	0.259892	0	0.5528	27.4382	0	28.4985	0.0027027	0.00160465
603919	2019	0.085139	0	1	1	0.200428	0	0.5157	27.4939	0	28.4985	0.0027027	0.00160465
603958	2016	0.051741	4	33	6	0.20384	0	0.6826	29.6773	0.0833333	35.1717	0.0891892	0.00198039
603958	2017	0.010498	4	33	6	0.204437	0	0.6826	29.7813	0.0833333	35.1717	0.0891892	0.00198039
603958	2018	-0.05112	4	33	6	0.22598	0	0.6746	29.8567	0.0833333	35.1717	0.0891892	0.00198039
603958	2019	0.005331	4	33	6	0.190576	0	0.6826	29.9299	0.0833333	35.1717	0.0891892	0.00198039
688089	2019	0.092269	2	26	2	0.0371823	0	0.4425	29.1533	0.0416667	-0.823438	0.0702703	-4.63647e-05
